# Supplementary material for: Whole Exome Sequencing Identifies Frequent Somatic Mutations in Cell-Cell Adhesion Genes in Chinese Patients with Lung Squamous Cell Carcinoma
Source: Sci Rep. 2015 Oct 27;5:14237. doi: 10.1038/srep14237 (PMC4621504; doi:10.1038/srep14237)
Supplement: Supplementary Data file 4 [file srep14237-s5.xls]

## Sheet: Sheet1
Supplementary Table 6. Validation of indels detected in 98 LSCCs.
Chromosome	Position	Sample ID	Reference sequence	Sample sequence	Function	Gene name	Exonic Function	Validation
chr1	1559860	601LC	GCT	G	exonic	MMP23B	frameshift deletion	No specific primers
chr1	1559862	341LC	TGA	T	exonic	MMP23B	frameshift deletion	No specific primers
chr1	1559863	601LC	GAGCCCGGCTGATAAAGC	G	exonic	MMP23B	frameshift deletion	No specific primers
chr12	102897858	343LC, 281LC	G	GA	exonic	TDG	frameshift insertion	Not validated
chr1	24536172	553LC	TA	T	exonic	GRHL3	frameshift deletion	Validated
chr1	27747806	553LC	GACGTGGC	G	exonic	AHDC1	frameshift deletion	PCR failed
chr1	103136913	315LC	TC	T	exonic	COL11A1	frameshift deletion	Sequencing failed
chr1	152585575	371LC	AG	A	exonic; splicing	ATP8B2	frameshift deletion	Validated			2
chr1	184537409	130LC	GC	G	exonic	PRG4	frameshift deletion	Validated
chr1	203855698	27LC	T	TA	exonic	ELK4	frameshift insertion	Validated
chr1	209044003	856LC	CT	C	exonic	KCNH1	frameshift deletion	Not validated
chr1	212521306	416LC	T	TG	exonic	SMYD2	frameshift insertion	Not validated
chr1	234210470	214LC	TG	T	exonic	NID1	frameshift deletion	Validated
chr2	9907021	417LC	TA	T	exonic	TAF1B	frameshift deletion	Not validated
chr2	48661784	27LC	C	CT	exonic	STON1	frameshift insertion	Validated
chr2	169821945	700LC	TC	T	exonic	LRP2	frameshift deletion	Validated
chr2	196509618	504LC	C	CA	exonic	DNAH7	frameshift insertion	Sequencing failed
chr2	201241590	301LC	GTGCATTTATTCAAGGCA	G	exonic	AOX1	frameshift deletion	Validated
chr2	207120423	313LC	TC	T	exonic	ADAM23	frameshift deletion	Validated
chr2	210790978	503LC	TC	T	exonic	ACADL	frameshift deletion	Sequencing failed
chr2	228479294	207LC	GC	G	exonic	WDR69	stopgain SNV	Validated
chr2	232954266	207LC	TC	T	exonic	ALPP	frameshift deletion	No specific primers
chr2	233130897	474LC	CAGG	C	exonic	EIF4E2	nonframeshift deletion	Validated
chr3	28356906	371LC	CA	C	exonic	AZI2	frameshift deletion	Validated
chr3	46514658	313LC	TC	T	exonic	RTP3	frameshift deletion	Validated
chr3	52791237	804LC	GC	G	exonic	ITIH1	frameshift deletion	Validated
chr3	113445546	361LC	GC	G	exonic	SLC9A10	frameshift deletion	No specific primers
chr3	122892603	292LC	AT	A	exonic	GOLGB1	frameshift deletion	Validated
chr3	128054226	137LC	CCTT	C	exonic	CHCHD6	nonframeshift deletion	Sequencing failed
chr3	156285576	214LC	AG	A	exonic; splicing	MME	frameshift deletion	Validated
chr3	156794633	700LC	GCC	G	exonic	PLCH1	frameshift deletion	Validated
chr4	3400196	124LC	GA	G	exonic	RGS12	frameshift deletion	Not validated
chr4	48554127	185LC	C	CG	exonic	OCIAD1	frameshift insertion	Not validated
chr4	101328079	196LC	CT	C	exonic	DDIT4L	frameshift deletion	Not validated
chr4	118224922	408LC	TC	T	exonic	TRAM1L1	frameshift deletion	Validated
chr4	186305111	474LC	TATGTCTA	T	exonic	SLC25A4	frameshift deletion	Validated
chr5	37056475	888LC	G	GA	exonic	NIPBL	frameshift insertion	Validated
chr5	76287276	482LC	TC	T	exonic	CRHBP	frameshift deletion	Validated
chr5	140496263	341LC	AC	A	exonic	PCDHB5	frameshift deletion	PCR failed
chr5	143567192	145LC	CA	C	exonic	KCTD16	frameshift deletion	Validated
chr5	156862553	417LC	TG	T	exonic	ADAM19	frameshift deletion	Validated
chr5	176570538	209LC	GA	G	exonic	NSD1	frameshift deletion	Validated
chr5	178346574	281LC	AG	A	exonic	GRM6	frameshift deletion	Validated
chr6	38939755	438LC	A	AT	exonic	DNAH8	frameshift insertion	Validated
chr6	42820956	375LC	CCTGCTGGTCACCTGCAGGA	C	exonic	TBCC	frameshift deletion	Validated
chr6	51840677	315LC	AC	A	exonic	PKHD1	frameshift deletion	Validated
chr6	66120202	520LC	A	AT	exonic	EYS	frameshift insertion	Validated
chr6	71292496	611LC	GA	G	exonic	FAM135A	frameshift deletion	PCR failed
chr6	123146590	451LC	TC	T	exonic	FABP7	frameshift deletion	Validated
chr7	43506896	130LC	A	AT	exonic	HECW1	frameshift insertion	Validated
chr7	49947734	830LC	CG	C	exonic	ZPBP	frameshift deletion	Validated
chr7	55209961	416LC	AATTAAGAGAAGCAAC	A	exonic	EGFR	nonframeshift deletion	Validated
chr7	69876981	474LC	C	CT	exonic	AUTS2	frameshift insertion	Validated
chr7	77050886	474LC	TG	T	exonic	PTPN12	frameshift deletion	Sequencing failed
chr7	99008822	315LC	TG	T	exonic	ZNF655	frameshift deletion	Sequencing failed
chr7	136350945	935LC	GC	G	exonic	CHRM2	frameshift deletion	Validated
chr7	150378866	757LC	CCCCCAG	C	exonic	ACCN3	nonframeshift deletion	Not validated
chr8	87295750	523LC	TCCGACATC	T	exonic	SLC7A13	frameshift deletion	Not validated
chr8	100957053	375LC	AGG	A	exonic	VPS13B	frameshift deletion	Not validated
chr8	100957056	375LC	AAAG	A	exonic	VPS13B	nonframeshift deletion	Not validated
chr8	124437869	611LC	AAAAATAATTGATG	A	exonic	ATAD2	frameshift deletion	PCR failed
chr9	27287013	321LC	G	GA	exonic	C9orf11	frameshift insertion	PCR failed
chr9	32483892	375LC	AT	A	exonic	DDX58	frameshift deletion	Not validated
chr9	103472761	301LC	TC	T	exonic	GRIN3A	frameshift deletion	Validated
chr9	134790795	431LC	CTTGAGACA	C	exonic	TSC1	frameshift deletion	Not validated
chr10	18827309	375LC	CG	C	exonic	CACNB2	frameshift deletion	Validated
chr10	79067269	196LC	A	AGAG	exonic	KCNMA1	nonframeshift insertion	No specific primers
chr10	89682794	699LC	C	CT	exonic	PTEN	frameshift insertion	PCR failed
chr10	103599548	67LC	TTG	T	exonic	C10orf76	frameshift deletion	Not validated
chr11	18716030	520LC	TC	T	exonic	PTPN5	frameshift deletion	Sequencing failed
chr11	62906246	313LC	CA	C	exonic	SLC22A9	frameshift deletion	Not validated
chr11	75372078	537LC	GA	G	exonic; splicing	UVRAG	frameshift deletion	Not validated
chr11	77588315	538LC	T	TG	exonic	USP35	frameshift insertion	Validated
chr11	117638992	361LC	TA	T	exonic	MPZL2	frameshift deletion	Validated
chr11	123945227	315LC	TG	T	exonic	OR8A1	frameshift deletion	Validated
chr13	18649158	257LC	TC	T	exonic	TUBA3C	frameshift deletion	Not validated
chr13	31803134	504LC	G	GA	exonic	BRCA2	frameshift insertion	Validated
chr13	33296062	896LC	T	TA	exonic	RFC3	frameshift insertion	Not validated
chr13	35642740	292LC	CG	C	exonic	C13orf38	frameshift deletion	Validated
chr13	36167484	896LC	TG	T	exonic	C13orf36	frameshift deletion	Sequencing failed
chr13	37057006	21LC	CT	C	exonic	POSTN	frameshift deletion	Validated
chr13	37058383	214LC	AG	A	exonic	POSTN	frameshift deletion	Validated
chr13	42073076	375LC	C	CT	exonic	TNFSF11	frameshift insertion	Validated
chr13	45452011	96LC	GC	G	exonic	ZC3H13	frameshift deletion	Validated
chr13	51934547	821LC	GC	G	exonic	CKAP2	frameshift deletion	Not validated
chr13	87125878	361LC	TC	T	exonic	SLITRK5	frameshift deletion	Validated
chr13	93915997	185LC	TC	T	exonic	DCT	frameshift deletion	Validated
chr13	108360434	474LC	G	GT	exonic	MYO16	frameshift insertion	Validated
chr13	110694277	27LC	C	CT	exonic	ARHGEF7	frameshift insertion	Validated
chr14	19553112	207LC	G	GA	exonic	OR4K14	frameshift insertion	Validated
chr14	21006720	400LC	CG	C	exonic	RAB2B	frameshift deletion	Validated
chr14	44727893	196LC	A	AAGT	exonic	FANCM	stopgain SNV	Validated
chr14	52293804	408LC	TG	T	exonic	STYX	frameshift deletion	Validated
chr14	63543534	367LC	TG	T	exonic	SYNE2	frameshift deletion	Sequencing failed
chr14	64077716	209LC	GGAAGCCTACCT	G	exonic	HSPA2	frameshift deletion	Validated
chr15	28984185	537LC	CA	C	exonic	FAN1	frameshift deletion	Not validated
chr15	46501137	821LC	AC	A	exonic	FBN1	frameshift deletion	Validated
chr15	51784678	916LC	T	TA	exonic	WDR72	stopgain SNV	Validated
chr15	70018311	394LC	TC	T	exonic	MYO9A	frameshift deletion	Validated
chr16	713899	375LC	CT	C	exonic	CCDC78	frameshift deletion	Sequencing failed
chr16	67958452	257LC	CT	C	exonic	TERF2	frameshift deletion	Validated
chr16	69616869	185LC	AC	A	exonic	HYDIN	stopgain SNV	Sequencing failed
chr17	7104712	301LC	T	TA	exonic	CLDN7	frameshift insertion	PCR failed
chr17	10338478	433LC	CG	C	exonic	MYH1	frameshift deletion	Validated
chr17	53975407	257LC	TG	T	exonic	C17orf47	frameshift deletion	PCR failed
chr17	64604016	11LC	C	CT	exonic	ABCA6	frameshift insertion	Validated
chr17	75884150	39LC	GC	G	exonic	RNF213	frameshift deletion	Validated
chr18	27220667	257LC	GA	G	exonic	DSG4	frameshift deletion	Validated
chr18	29079377	159LC	A	AT	exonic	C18orf34	frameshift insertion	PCR failed
chr19	1776927	896LC	TCTC	T	exonic	REXO1	nonframeshift deletion	Not validated
chr19	15765863	375LC	AG	A	exonic	OR10H5	frameshift deletion	Validated
chr19	19650580	209LC	TG	T	exonic	ZNF101	frameshift deletion	Validated
chr19	45111664	371LC	TG	T	exonic	FCGBP	frameshift deletion	Validated
chr19	50360253	375LC	AC	A	exonic	TRAPPC6A	frameshift deletion	PCR failed
chr19	62793738	863LC	TG	T	exonic	ZIK1	frameshift deletion	Validated
chr20	36373711	39LC	C	CA	exonic	BPI	frameshift insertion	PCR failed
chr20	45308225	400LC	CT	C	exonic	ZMYND8	frameshift deletion	Validated
chr20	45728043	301LC	C	CCT	exonic	SULF2	frameshift insertion	PCR failed
chr21	21704467	137LC	GC	G	exonic	NCAM2	frameshift deletion	Sequencing failed
chr21	38684821	30LC	AATCTG	A	exonic	ERG	frameshift deletion	Validated
chr21	44535240	537LC	TG	T	exonic	AIRE	frameshift deletion	Validated
chr22	16590083	299LC	T	TA	exonic	BCL2L13	frameshift insertion	Validated
chrX	69336848	623LC	CT	C	exonic	DGAT2L6	frameshift deletion	Validated
chrX	71755375	520LC	T	TA	exonic	PHKA1	frameshift insertion	Validated
chrX	107710895	371LC	TG	T	exonic	COL4A5	frameshift deletion	PCR failed
chrX	125126726	830LC	AG	A	exonic	DCAF12L2	frameshift deletion	Validated
chrX	132266513	394LC	AG	A	exonic	GPC4	frameshift deletion	Validated
chrX	135232914	27LC	GGT	G	exonic	GPR112	frameshift deletion	Validated
chr1	27943757	127LC	TG	T	exonic	FAM76A	frameshift deletion	Validated
chr1	26971908	234LC	GA	G	exonic	ARID1A	frameshift deletion	Validated
chr1	156783584	234LC	GC	G	exonic	OR6Y1	frameshift deletion	PCR failed
chr4	140491848	234LC	AG	A	exonic	NAA15	frameshift deletion	PCR failed
chr10	103910681	127LC	GA	G	exonic	NOLC1	frameshift deletion	PCR failed
chrX	144713442	699LC	AGT	A	exonic	SLITRK2	frameshift deletion	Validated
