# Supplementary material for: Whole Exome Sequencing Identifies Frequent Somatic Mutations in Cell-Cell Adhesion Genes in Chinese Patients with Lung Squamous Cell Carcinoma
Source: Sci Rep. 2015 Oct 27;5:14237. doi: 10.1038/srep14237 (PMC4621504; doi:10.1038/srep14237)
Supplement: Supplementary Data file 6 [file srep14237-s7.xls]

## Sheet: Sheet1
Sample	Func	Gene	ExonicFunc	AAChange	1000G_CEU	1000G_YRI	1000G_JPTCHB	dbSNP130	SIFT	PolyPhen2	LJB_PhyloP	LJB_MutationTaster	LJB_LRT	Chr	Start	End	Ref	Obs
1194N-VS-1194LC	exonic	ALMS1	nonframeshift insertion	NM_015120:c.35_36insGGA:p.L12delinsLE										chr2	73466539	73466539	-	GGA
1314N-VS-1314LC	exonic	ALMS1	nonframeshift deletion	NM_015120:c.36_41del:p.12_14del				rs72319667						chr2	73466540	73466545	GGAGGA	-
1477N-VS-1477LC	exonic	ALMS1	nonframeshift deletion	NM_015120:c.36_41del:p.12_14del				rs72319667						chr2	73466540	73466545	GGAGGA	-
1557-1N-VS-1557-1LC	exonic	ALMS1	nonframeshift insertion	NM_015120:c.35_36insGGA:p.L12delinsLE										chr2	73466539	73466539	-	GGA
1785-1N-VS-1785-1LC	exonic	ATXN1	nonframeshift deletion	NM_001128164:c.624_626del:p.208_209del										chr6	16435895	16435897	TGC	-
1691-1N-VS-1691-1LC	exonic	BSN	frameshift deletion	NM_003458:c.3665delG:p.R1222fs										chr3	49665658	49665658	G	-
1019N-VS-1019LC	exonic	CDH24	frameshift deletion	NM_144985:c.2021delC:p.P674fs										chr14	22587354	22587354	G	-
1019N-VS-1019LC	exonic	CREBBP	frameshift insertion	NM_001079846:c.6712_6713insG:p.Q2238fs										chr16	3718223	3718223	-	C
1167N-VS-1167LC	exonic	CSMD3	frameshift deletion	NM_052900:c.10160delT:p.I3387fs										chr8	113315843	113315843	A	-
1194N-VS-1194LC	exonic	DMKN	nonframeshift deletion	NM_001126057:c.826_837del:p.276_279del										chr19	40694234	40694245	GCCACTGCTGCT	-
1292N-VS-1292LC	exonic	DMKN	nonframeshift deletion	NM_001126057:c.819_821del:p.273_274del										chr19	40694250	40694252	CTG	-
1797-1N-VS-1797-1LC	exonic	DMKN	nonframeshift deletion	NM_001126057:c.810_836del:p.270_279del										chr19	40694235	40694261	CCACTGCTGCTGCCACTGCTGCTGCCA	-
1080N-VS-1080LC	exonic	EP400	nonframeshift insertion	NM_015409:c.8153_8154insGCA:p.R2718delinsRQ										chr12	131113021	131113021	-	GCA
1396N-VS-1396LC	exonic	EP400	nonframeshift deletion	NM_015409:c.8154_8156del:p.2718_2719del										chr12	131113022	131113024	GCA	-
1535N-VS-1535LC	exonic	EP400	nonframeshift insertion	NM_015409:c.8153_8154insGCA:p.R2718delinsRQ										chr12	131113021	131113021	-	GCA
1673-1N-VS-1673-1LC	exonic	FAM155A	nonframeshift deletion	NM_001080396:c.218_229del:p.73_77del				rs3832903						chr13	107316717	107316728	GCTGCTGCTGCT	-
1796-1N-VS-1796-1LC	exonic	FAM48B1	nonframeshift deletion	NM_001136234:c.1497_1499del:p.499_500del										chrX	24292295	24292297	TGC	-
1389N-VS-1389LC	exonic	FAT2	frameshift deletion	NM_001447:c.10870delC:p.Q3624fs										chr5	150881477	150881477	G	-
1378N-VS-1378LC	exonic	FBN1	frameshift deletion	NM_000138:c.1617delG:p.R539fs										chr15	46589630	46589630	C	-
1019N-VS-1019LC	exonic	HMCN1	frameshift deletion	NM_031935:c.994delA:p.K332fs										chr1	184158227	184158227	A	-
1285-1N-VS-1285-1LC	exonic	IVL	frameshift insertion	NM_005547:c.599_600insG:p.E200fs										chr1	151149496	151149496	-	G
1297N-VS-1297LC	exonic	KRTAP4-3	frameshift deletion	NM_033187:c.169delT:p.S57fs										chr17	36577782	36577782	A	-
1297N-VS-1297LC	exonic	KRTAP4-3	frameshift deletion	NM_033187:c.152_165del:p.51_55del										chr17	36577786	36577799	ACAGCAGGAAGGCC	-
1355N-VS-1355LC	exonic	KRTAP4-3	nonframeshift insertion	NM_033187:c.286_287insCTGACCACCTGCTGC:p.R96delinsLTTCCR										chr17	36577665	36577665	-	GCAGCAGGTGGTCAG
1557-1N-VS-1557-1LC	exonic	KRTAP4-3	frameshift deletion	NM_033187:c.169delT:p.S57fs										chr17	36577782	36577782	A	-
1557-1N-VS-1557-1LC	exonic	KRTAP4-3	frameshift deletion	NM_033187:c.152_165del:p.51_55del										chr17	36577786	36577799	ACAGCAGGAAGGCC	-
1785-1N-VS-1785-1LC	exonic	KRTAP4-3	nonframeshift insertion	NM_033187:c.196_197insCTGACCACCTGCTGC:p.R66delinsLTTCCR										chr17	36577755	36577755	-	GCAGCAGGTGGTCAG
1185N-VS-1185LC	exonic	KRTAP4-5	nonframeshift deletion	NM_033188:c.206_220del:p.69_74del	0.04	0.07	0.05							chr17	36559326	36559340	TGGATTCACAGCAAT	-
1175N-VS-1175LC	exonic	LOR	nonframeshift insertion	NM_000427:c.566_567insCTCTGGCGGCGG:p.Y189delinsYSGGG				rs11275959						chr1	151500615	151500615	-	CTCTGGCGGCGG
1785-1N-VS-1785-1LC	exonic	LOR	nonframeshift insertion	NM_000427:c.566_567insCTCTGGCGGCGG:p.Y189delinsYSGGG				rs11275959						chr1	151500615	151500615	-	CTCTGGCGGCGG
1115N-VS-1115LC	exonic	MAML2	nonframeshift deletion	NM_032427:c.1812_1820del:p.604_607del	0.72		0.57							chr11	95465023	95465031	TGCTGCTGC	-
1347-1N-VS-1347-1LC	exonic	NEFH	nonframeshift insertion	NM_021076:c.1938_1939insAAGTCCCCTGAGAAGGCC:p.A646delinsAKSPEKA										chr22	28215567	28215567	-	AAGTCCCCTGAGAAGGCC
1389N-VS-1389LC	exonic	NEFH	nonframeshift insertion	NM_021076:c.1938_1939insAAGTCCCCTGAGAAGGCC:p.A646delinsAKSPEKA										chr22	28215567	28215567	-	AAGTCCCCTGAGAAGGCC
1488-1N-VS-1488-1LC	exonic	NEFH	nonframeshift insertion	NM_021076:c.1938_1939insAAGTCCCCTGAGAAGGCC:p.A646delinsAKSPEKA										chr22	28215567	28215567	-	AAGTCCCCTGAGAAGGCC
1348-1N-VS-1348-1LC	exonic	NFE2L2	nonframeshift deletion	NM_001145412:c.11_25del:p.4_9del										chr2	177807218	177807232	TCCAAAGTATGTCAA	-
1368N-VS-1368LC	exonic	NFE2L2	nonframeshift insertion	NM_001145412:c.49_50insGTA:p.S17delinsVS										chr2	177807194	177807194	-	TAC
1019N-VS-1019LC	exonic	NOLC1	frameshift insertion	NM_004741:c.1852_1853insA:p.E618fs										chr10	103911583	103911583	-	A
1370N-VS-1370LC	exonic	PCDHA8	frameshift deletion	NM_018911:c.140delG:p.R47fs										chr5	140201230	140201230	G	-
1175N-VS-1175LC	exonic	PCDHB10	frameshift deletion	NM_018930:c.1942delG:p.G648fs										chr5	140554251	140554251	G	-
1780-1N-VS-1780-1LC	exonic	PCDHB2	frameshift deletion	NM_018936:c.968delC:p.A323fs										chr5	140455526	140455526	C	-
1167N-VS-1167LC	exonic	PCDHB5	frameshift deletion	NM_015669:c.2243delA:p.Y748fs										chr5	140497443	140497443	A	-
1175N-VS-1175LC	exonic	PCDHB9	frameshift deletion	NM_019119:c.2143delG:p.G715fs										chr5	140549219	140549219	G	-
1167N-VS-1167LC	exonic	PCDHGA1	frameshift insertion	NM_018912:c.380_381insT:p.N127fs										chr5	140690815	140690815	-	T
1294N-VS-1294LC	exonic	PCDHGA3	frameshift insertion	NM_018916:c.1954_1955insCA:p.P652fs										chr5	140705738	140705738	-	CA
1567-1N-VS-1567-1LC	exonic	PTEN	frameshift deletion	NM_000314:c.132delC:p.G44fs										chr10	89643814	89643814	C	-
1848-1N-VS-1848-1LC	exonic	PTEN	frameshift deletion	NM_000314:c.217_220del:p.73_74del										chr10	89680790	89680793	GAAA	-
1630-1N-VS-1630-1LC	exonic	SMARCA2	nonframeshift deletion	NM_003070:c.667_669del:p.223_223del										chr9	2029777	2029779	CAG	-
1587-1N-VS-1587-1LC	exonic	TBP	nonframeshift insertion	NM_001172085:c.137_138insGCA:p.Q46delinsQQ										chr6	170712946	170712946	-	GCA
1194N-VS-1194LC	exonic	TMPRSS13	nonframeshift deletion	NM_001077263:c.248_262del:p.83_88del										chr11	117294523	117294537	GGGCTGGAGATGCCT	-
1294N-VS-1294LC	exonic	TMPRSS13	nonframeshift deletion	NM_001077263:c.248_262del:p.83_88del										chr11	117294523	117294537	GGGCTGGAGATGCCT	-
1297N-VS-1297LC	exonic	TMPRSS13	nonframeshift deletion	NM_001077263:c.248_262del:p.83_88del										chr11	117294523	117294537	GGGCTGGAGATGCCT	-
1355N-VS-1355LC	exonic	TMPRSS13	nonframeshift deletion	NM_001077263:c.248_262del:p.83_88del										chr11	117294523	117294537	GGGCTGGAGATGCCT	-
1389N-VS-1389LC	exonic	TMPRSS13	nonframeshift deletion	NM_001077263:c.248_262del:p.83_88del										chr11	117294523	117294537	GGGCTGGAGATGCCT	-
1038N-VS-1038LC	exonic	TP53	frameshift deletion	NM_001126115:c.261delC:p.P87fs										chr17	7518917	7518917	G	-
1080N-VS-1080LC	exonic	TP53	frameshift deletion	NM_000546:c.316_322del:p.106_108del										chr17	7520090	7520096	CGTAGCT	-
1250N-VS-1250LC	exonic	TP53	frameshift deletion	NM_000546:c.328delC:p.R110fs										chr17	7520084	7520084	G	-
1296-1N-VS-1296-1LC	exonic	TP53	frameshift insertion	NM_001126115:c.71_72insC:p.R24fs										chr17	7519188	7519188	-	G
1338-1N-VS-1338-1LC	exonic	TP53	frameshift insertion	NM_001126115:c.137_138insC:p.H46fs										chr17	7519122	7519122	-	G
1691-1N-VS-1691-1LC	exonic	TP53	frameshift deletion	NM_001126115:c.30_34del:p.10_12del										chr17	7519225	7519229	GCACA	-
1855-1N-VS-1855-1LC	exonic	TP53	frameshift deletion	NM_000546:c.142delG:p.D48fs										chr17	7520270	7520270	C	-
1115N-VS-1115LC	exonic	TTN	nonframeshift deletion	NM_003319:c.32032_32040del:p.10678_10680del										chr2	179165856	179165864	CGGTGACTT	-
1194N-VS-1194LC	exonic	TTN	frameshift deletion	NM_003319:c.2113delC:p.Q705fs										chr2	179358939	179358939	G	-
1294N-VS-1294LC	exonic	TTN	frameshift deletion	NM_003319:c.35681delC:p.P11894fs										chr2	179161821	179161821	G	-
1233N-VS-1233LC	exonic	ZFHX3	nonframeshift deletion	NM_001164766:c.7812_7814del:p.2604_2605del										chr16	71379120	71379122	CCG	-
1252N-VS-1252LC	exonic	ZFHX3	nonframeshift deletion	NM_001164766:c.7812_7814del:p.2604_2605del										chr16	71379120	71379122	CCG	-
1351-1N-VS-1351-1LC	exonic	ZFHX3	nonframeshift deletion	NM_001164766:c.7812_7814del:p.2604_2605del										chr16	71379120	71379122	CCG	-
1556-1N-VS-1556-1LC	exonic	ZFHX3	nonframeshift deletion	NM_001164766:c.7812_7814del:p.2604_2605del										chr16	71379120	71379122	CCG	-
1370N-VS-1370LC	exonic	ZIC2	nonframeshift deletion	NM_007129:c.690_692del:p.230_231del										chr13	99433009	99433011	CCA	-
1862-1N-VS-1862-1LC	exonic	ZNF154	frameshift insertion	NM_001085384:c.1128_1129insA:p.Q376fs										chr19	62905001	62905001	-	T
