# Supplementary material for: Whole Exome Sequencing Identifies Frequent Somatic Mutations in Cell-Cell Adhesion Genes in Chinese Patients with Lung Squamous Cell Carcinoma
Source: Sci Rep. 2015 Oct 27;5:14237. doi: 10.1038/srep14237 (PMC4621504; doi:10.1038/srep14237)
Supplement: Supplementary Data file 7 [file srep14237-s8.xls]

## Sheet: Sheet1
Gene Name
TP53
LRP1B
CSMD3
USH2A
TTN
COL11A1
CTNNA2
FAM135B
ADAMTS12
CDH10
PCDH15
PIK3CA
KEAP1
MAGEC1
EYS
NFE2L2
ZNF804B
LRRC7
SYNE2
MYH1
CDH18
GPR112
C6
PTEN
KLHL4
ZNF479
KIF2B
ZEB2
SLITRK2
ZNF521
CDH9
ZIC1
NLRP3
FAM5C
NCAM2
HYDIN
FRG2C
FCGBP
DNAH7
AHNAK
OR5M8
STON1
FBXW7
STRADB
NEFH
MDN1
RNF213
OR4N4
TAAR6
HMCN1
AMAC1
OR51G2
OR8B12
CREBBP
OPCML
CD1A
ZNF708
ZNF285A
NOLC1
HERC2
ELAVL2
RYR1
OR8H1
MAGEB10
UTP14C
TSC2
OR5D13
TAS2R16
ACRC
NLRP9
DYNC1H1
TRAM1L1
ATF2
ZIK1
KRAS
MMP23B
MACF1
OR4C3
LRP1
BSN
ANKHD1
TPST1
POSTN
LAMA5
SPEN
VPS13C
KRTAP10-12
MYO15A
GOLGB1
BRCA2
FBN1
NIPBL
ZFHX3
ANK3
HUWE1
SPEG
SRCAP
MLL
EP400
MKI67
CELSR3
ALMS1
CELSR2
FBN3
C13orf36
PCNT
PDZD2
AHDC1
PRAMEF7
LAMA1
DSP
CDH11
CDH12
CDH19
CDH2
CDH20
CDH4
CDH5
CDH6
CDH7
CDH8
CDH9
CELSR1
CELSR2
CELSR3
CLSTN1
CLSTN2
DCHS2
DSC3
DSG4
FAT2
FAT4
PCDH10
PCDH11X
PCDH11Y
PCDH12
PCDH17
PCDH19
PCDH20
PCDH21
PCDH24
PCDH9
PCDHA1
PCDHA10
PCDHA11
PCDHA12
PCDHA13
PCDHA2
PCDHA3
PCDHA4
PCDHA5
PCDHA6
PCDHA7
PCDHA8
PCDHA9
PCDHB10
PCDHB11
PCDHB12
PCDHB13
PCDHB14
PCDHB15
PCDHB16
PCDHB2
PCDHB3
PCDHB4
PCDHB5
PCDHB6
PCDHB7
PCDHB8
PCDHGA1
PCDHGA12
PCDHGA2
PCDHGA3
PCDHGA4
PCDHGA5
PCDHGA6
PCDHGC3
PCDHGC4
PCDHGC5
RET
INADL
AMOT
MPP5
CRB1
YAP1
TAZ
YWHAQ
WWC1
WWC2
WWC3
LATS1
LATS2
CTNNA1
