# Supplementary material for: Whole Exome Sequencing Identifies Frequent Somatic Mutations in Cell-Cell Adhesion Genes in Chinese Patients with Lung Squamous Cell Carcinoma
Source: Sci Rep. 2015 Oct 27;5:14237. doi: 10.1038/srep14237 (PMC4621504; doi:10.1038/srep14237)
Supplement: Supplementary Data file 8 [file srep14237-s9.xlsx]

## Sheet: Sheet1
CDH10
CDH11
CDH12
CDH18
CDH19
CDH2
CDH20
CDH4
CDH5
CDH6
CDH7
CDH8
CDH9
CELSR1
CELSR2
CELSR3
CLSTN1
CLSTN2
DCHS2
DSC3
DSG4
FAT2
FAT4
PCDH10
PCDH11X
PCDH11Y
PCDH12
PCDH15
PCDH17
PCDH19
PCDH20
PCDH21
PCDH24
PCDH9
PCDHA1
PCDHA10
PCDHA11
PCDHA12
PCDHA13
PCDHA2
PCDHA3
PCDHA4
PCDHA5
PCDHA6
PCDHA7
PCDHA8
PCDHA9
PCDHB10
PCDHB11
PCDHB12
PCDHB13
PCDHB14
PCDHB15
PCDHB16
PCDHB2
PCDHB3
PCDHB4
PCDHB5
PCDHB6
PCDHB7
PCDHB8
PCDHGA1
PCDHGA12
PCDHGA2
PCDHGA3
PCDHGA4
PCDHGA5
PCDHGA6
PCDHGC3
PCDHGC4
PCDHGC5
RET
