# Supplementary material for: Whole Exome Sequencing Identifies Frequent Somatic Mutations in Cell-Cell Adhesion Genes in Chinese Patients with Lung Squamous Cell Carcinoma
Source: Sci Rep. 2015 Oct 27;5:14237. doi: 10.1038/srep14237 (PMC4621504; doi:10.1038/srep14237)
Supplement: Supplementary Data file 9 [file srep14237-s10.xls]

## Sheet: Sheet1
Gene1	Gene2	No._of_samples_with_mutations_in_Gene1	No._of_samples_with_mutations_in_Gene2	No._of_samples_with_mutations_in_both_genes	No._of_samples_with_mutations_in_only_one_gene	Expected_No._of_samples_with_mutations_in_both_genes_by_permutation	Expected_No._of_samples_with_mutations_in_only_one_gene_by_permutation	P_value_of_mutual_concurrence	P_value_of_mutual_exclusion
ADAMTS12	C6	24	18	4	34	2.79	35.812	0.2949	0.7922
ADAMTS12	CD1A	24	5	0	29	0.793	26.988	1	0.2431
ADAMTS12	CDH10	24	29	2	49	4.401	43.473	0.9626	0.0728
ADAMTS12	CDH11	24	7	1	29	1.108	28.327	0.7087	0.5239
ADAMTS12	CDH12	24	8	1	30	1.262	29.004	0.7551	0.4628
ADAMTS12	CDH18	24	16	1	38	2.49	34.437	0.9428	0.1462
ADAMTS12	CDH19	24	8	1	30	1.265	28.997	0.7564	0.4609
ADAMTS12	CDH7	24	8	0	32	1.264	28.999	1	0.1321
ADAMTS12	CDH8	24	8	2	28	1.263	29	0.3692	0.7811
ADAMTS12	CDH9	24	12	1	34	1.882	31.705	0.8821	0.2661
ADAMTS12	COL11A1	24	24	3	42	3.676	39.972	0.7572	0.3414
ADAMTS12	CRB1	24	16	2	36	2.491	34.434	0.7526	0.3844
ADAMTS12	CSMD3	24	77	10	81	10.75	78.487	0.7086	0.3246
ADAMTS12	CTNNA2	24	22	2	42	3.383	38.579	0.8923	0.1894
ADAMTS12	ELAVL2	24	4	1	26	0.636	26.319	0.5038	0.7358
ADAMTS12	EYS	24	25	7	35	3.821	40.672	0.058	0.9614
ADAMTS12	FAM135B	24	26	4	42	3.968	41.37	0.5922	0.5052
ADAMTS12	FAM5C	24	11	1	33	1.729	31.025	0.8583	0.3071
ADAMTS12	FBXW7	24	11	1	33	1.728	31.025	0.8582	0.307
ADAMTS12	FRG2C	24	6	0	30	0.952	27.655	1	0.1978
ADAMTS12	KEAP1	24	13	2	33	2.034	32.387	0.638	0.5209
ADAMTS12	KIF2B	24	12	2	32	1.882	31.706	0.592	0.5711
ADAMTS12	KLHL4	24	13	4	29	2.037	32.382	0.1242	0.9267
ADAMTS12	KRAS	24	5	0	29	0.794	26.986	1	0.2423
ADAMTS12	LRP1B	24	50	8	58	7.305	58.508	0.4537	0.5995
ADAMTS12	LRRC7	24	19	2	39	2.939	36.502	0.8347	0.2738
ADAMTS12	MAGEC1	24	16	5	30	2.493	34.43	0.0783	0.953
ADAMTS12	MYH1	24	16	1	38	2.489	34.438	0.9429	0.1457
ADAMTS12	NCAM2	24	11	0	35	1.727	31.028	1	0.072
MYH1	STON1	16	7	5	13	0.753	21.127	0.0001	1
ADAMTS12	NLRP3	24	12	1	34	1.882	31.706	0.8816	0.2661
ADAMTS12	OPCML	24	7	1	29	1.108	28.326	0.709	0.5235
ADAMTS12	OR4N4	24	8	1	30	1.263	29.002	0.7566	0.4621
ADAMTS12	OR51G2	24	7	1	29	1.11	28.324	0.7097	0.5232
ADAMTS12	OR5D13	24	6	1	28	0.953	27.653	0.6522	0.5895
ADAMTS12	OR5M8	24	4	0	28	0.637	26.318	1	0.297
ADAMTS12	OR8B12	24	7	1	29	1.108	28.326	0.7092	0.5235
ADAMTS12	OR8H1	24	3	0	27	0.479	25.649	1	0.3626
ADAMTS12	PCDH15	24	17	3	35	2.638	35.127	0.5126	0.6129
ADAMTS12	PCDHA1	24	10	1	32	1.575	30.348	0.8299	0.3534
ADAMTS12	PCDHB8	24	10	4	26	1.573	30.351	0.0517	0.9739
ADAMTS12	PIK3CA	24	15	1	37	2.338	33.753	0.9315	0.1703
ADAMTS12	PTEN	24	20	2	40	3.088	37.191	0.8566	0.2421
ADAMTS12	STON1	24	7	0	31	1.108	28.328	1	0.1611
ADAMTS12	TAAR6	24	4	1	26	0.637	26.316	0.5042	0.7349
ADAMTS12	TAS2R16	24	4	1	26	0.637	26.317	0.5047	0.7353
ADAMTS12	TP53	24	114	16	106	15.134	106.598	0.4397	0.5837
ADAMTS12	USH2A	24	48	8	56	7.034	57.062	0.4016	0.6508
ADAMTS12	ZEB2	24	12	3	30	1.88	31.709	0.2839	0.8197
ADAMTS12	ZIC1	24	13	1	35	2.032	32.391	0.901	0.2306
ADAMTS12	ZIK1	24	5	1	27	0.793	26.988	0.5842	0.6621
ADAMTS12	ZNF804B	24	20	6	32	3.087	37.194	0.0614	0.9614
C6	CD1A	18	5	0	23	0.604	21.432	1	0.337
C6	CDH10	18	29	5	37	3.337	39.668	0.2196	0.8428
C6	CDH11	18	7	1	23	0.843	22.922	0.6014	0.6562
C6	CDH12	18	8	0	26	0.961	23.671	1	0.2111
C6	CDH18	18	16	2	30	1.89	29.703	0.593	0.5739
C6	CDH19	18	8	0	26	0.961	23.671	1	0.2108
C6	CDH7	18	8	1	24	0.962	23.669	0.6506	0.6027
C6	CDH8	18	8	1	24	0.96	23.673	0.6502	0.6034
C6	CDH9	18	12	1	28	1.429	26.677	0.7952	0.4131
C6	COL11A1	18	24	3	36	2.789	35.812	0.5549	0.5698
C6	CRB1	18	16	4	26	1.891	29.701	0.0999	0.9446
C6	CSMD3	18	77	9	77	8.109	77.835	0.4202	0.6225
FAM5C	OR5D13	11	6	4	9	0.449	15.818	0.0002	1
C6	ELAVL2	18	4	0	22	0.485	20.689	1	0.3929
C6	EYS	18	25	2	39	2.901	36.579	0.829	0.2813
C6	FAM135B	18	26	4	36	3.01	37.352	0.3523	0.7412
C6	FAM5C	18	11	2	25	1.315	25.92	0.3882	0.7703
C6	FBXW7	18	11	1	27	1.315	25.918	0.7665	0.455
C6	FRG2C	18	6	0	24	0.723	22.179	1	0.2891
C6	KEAP1	18	13	3	25	1.545	27.431	0.1874	0.895
C6	KIF2B	18	12	1	28	1.43	26.675	0.7954	0.4123
C6	KLHL4	18	13	3	25	1.544	27.434	0.1873	0.8957
C6	KRAS	18	5	0	23	0.604	21.432	1	0.3366
C6	LRP1B	18	50	6	56	5.521	56.141	0.4936	0.5734
C6	LRRC7	18	19	3	31	2.231	31.983	0.3914	0.7294
C6	MAGEC1	18	16	1	32	1.891	29.7	0.8814	0.2703
C6	MYH1	18	16	1	32	1.891	29.702	0.8808	0.2708
C6	NCAM2	18	11	1	27	1.313	25.922	0.7654	0.456
C6	NFE2L2	18	29	3	41	3.337	39.666	0.6906	0.4192
C6	NLRP3	18	12	1	28	1.429	26.677	0.7947	0.413
C6	OPCML	18	7	1	23	0.842	22.925	0.6006	0.6574
C6	OR4N4	18	8	1	24	0.96	23.674	0.6498	0.6038
C6	OR51G2	18	7	0	25	0.842	22.926	1	0.2478
C6	OR5D13	18	6	0	24	0.724	22.176	1	0.2882
C6	OR5M8	18	4	0	22	0.484	20.69	1	0.3931
C6	OR8B12	18	7	1	23	0.841	22.926	0.6001	0.658
C6	OR8H1	18	3	0	21	0.364	19.947	1	0.4594
C6	PCDH15	18	17	1	33	2.003	30.464	0.896	0.2421
C6	PCDHA1	18	10	2	24	1.196	25.173	0.3408	0.8088
C6	PCDHB8	18	10	2	24	1.197	25.171	0.3411	0.8081
C6	PIK3CA	18	15	4	25	1.777	28.941	0.0814	0.9565
C6	PTEN	18	20	4	30	2.343	32.749	0.1879	0.8801
C6	STON1	18	7	2	21	0.845	22.92	0.2001	0.9082
C6	TAAR6	18	4	0	22	0.484	20.69	1	0.3934
C6	TAS2R16	18	4	2	18	0.484	20.691	0.0719	0.9756
C6	TP53	18	114	10	112	11.382	108.168	0.8348	0.1853
FAM135B	PCDHB8	26	10	6	24	1.697	32.083	0.0018	0.9993
C6	ZEB2	18	12	1	28	1.43	26.675	0.795	0.4136
C6	ZIC1	18	13	2	27	1.545	27.432	0.4755	0.6917
C6	ZIK1	18	5	1	21	0.604	21.433	0.4801	0.7686
C6	ZNF804B	18	20	3	32	2.341	32.752	0.4244	0.6994
CD1A	CDH10	5	29	0	34	0.949	31.628	1	0.1841
CD1A	CDH11	5	7	0	12	0.241	11.311	1	0.6186
CD1A	CDH12	5	8	0	13	0.275	12.227	1	0.5854
CD1A	CDH18	5	16	0	21	0.54	19.586	1	0.3765
CD1A	CDH19	5	8	0	13	0.276	12.225	1	0.5839
CD1A	CDH7	5	8	0	13	0.274	12.228	1	0.5852
CD1A	CDH8	5	8	0	13	0.275	12.226	1	0.5844
CD1A	CDH9	5	12	0	17	0.409	15.901	1	0.4681
CD1A	COL11A1	5	24	0	29	0.795	26.985	1	0.2426
CD1A	CRB1	5	16	0	21	0.538	19.589	1	0.3768
CD1A	CSMD3	5	77	1	80	2.283	76.669	0.9552	0.099
CD1A	CTNNA2	5	22	1	25	0.731	25.133	0.5518	0.697
CD1A	ELAVL2	5	4	0	9	0.138	8.564	1	0.7302
CD1A	EYS	5	25	0	30	0.825	27.914	1	0.2298
CD1A	FAM135B	5	26	0	31	0.857	28.84	1	0.2169
CD1A	FAM5C	5	11	0	16	0.375	14.982	1	0.4957
CD1A	FBXW7	5	11	1	14	0.375	14.982	0.3265	0.8879
CD1A	FRG2C	5	6	0	11	0.208	10.393	1	0.6534
CD1A	KEAP1	5	13	0	18	0.441	16.821	1	0.4432
CD1A	KIF2B	5	12	0	17	0.408	15.902	1	0.4685
CD1A	KLHL4	5	13	0	18	0.442	16.821	1	0.4433
CD1A	KRAS	5	5	0	10	0.173	9.478	1	0.6906
CD1A	LRP1B	5	50	1	53	1.563	51.241	0.8508	0.2909
CD1A	LRRC7	5	19	0	24	0.636	22.357	1	0.3188
CD1A	MAGEC1	5	16	0	21	0.54	19.586	1	0.3759
CD1A	MYH1	5	16	1	19	0.54	19.585	0.4403	0.8036
CD1A	NCAM2	5	11	0	16	0.375	14.982	1	0.4952
CD1A	NFE2L2	5	29	2	30	0.949	31.626	0.2404	0.8714
CD1A	NLRP3	5	12	0	17	0.407	15.904	1	0.4696
CD1A	OPCML	5	7	0	12	0.241	11.31	1	0.6177
CD1A	OR4N4	5	8	0	13	0.274	12.229	1	0.5861
CD1A	OR51G2	5	7	1	10	0.241	11.311	0.2217	0.9458
CD1A	OR5D13	5	6	0	11	0.208	10.393	1	0.6529
CD1A	OR5M8	5	4	0	9	0.139	8.563	1	0.7297
CD1A	OR8B12	5	7	0	12	0.241	11.311	1	0.6186
CD1A	OR8H1	5	3	0	8	0.104	7.649	1	0.7716
CD1A	PCDH15	5	17	0	22	0.572	20.508	1	0.3551
CD1A	PCDHA1	5	10	1	13	0.341	14.065	0.3016	0.9048
CD1A	PCDHB8	5	10	0	15	0.342	14.063	1	0.5239
CD1A	PIK3CA	5	15	0	20	0.507	18.665	1	0.3974
CD1A	PTEN	5	20	1	23	0.668	23.281	0.5173	0.7326
CD1A	STON1	5	7	0	12	0.241	11.31	1	0.6185
CD1A	TAAR6	5	4	0	9	0.139	8.563	1	0.7296
CD1A	TAS2R16	5	4	0	9	0.139	8.564	1	0.73
CD1A	TP53	5	114	2	115	3.18	111.756	0.9406	0.0921
CD1A	USH2A	5	48	1	51	1.509	49.361	0.8389	0.3112
CD1A	ZEB2	5	12	0	17	0.408	15.902	1	0.4691
CD1A	ZIC1	5	13	1	16	0.442	16.82	0.375	0.8551
CD1A	ZIK1	5	5	0	10	0.173	9.479	1	0.6907
CD1A	ZNF804B	5	20	0	25	0.669	23.279	1	0.3016
CDH10	CDH11	29	7	3	30	1.323	32.847	0.1247	0.933
CDH10	CDH12	29	8	0	37	1.509	33.46	1	0.089
CDH10	CDH18	29	16	3	39	2.977	38.412	0.6057	0.514
CDH10	CDH19	29	8	1	35	1.511	33.456	0.8209	0.3614
CDH10	CDH7	29	8	1	35	1.509	33.459	0.8202	0.3622
CDH10	CDH8	29	8	2	33	1.511	33.456	0.4665	0.6903
CDH10	CDH9	29	12	2	37	2.252	35.916	0.6993	0.4463
CDH10	COL11A1	29	24	5	43	4.405	43.464	0.4614	0.622
CDH10	CRB1	29	16	4	37	2.977	38.412	0.3435	0.748
FAM135B	KIF2B	26	12	6	26	2.03	33.388	0.0061	0.9971
FRG2C	ZIC1	6	13	3	13	0.528	17.633	0.0092	0.9976
CDH10	ELAVL2	29	4	0	33	0.76	31.021	1	0.2347
CDH10	EYS	29	25	2	50	4.576	44.113	0.9691	0.0612
CDH10	FAM135B	29	26	5	45	4.751	44.753	0.5393	0.5432
CDH10	FAM5C	29	11	2	36	2.064	35.305	0.6498	0.5039
CDH10	FBXW7	29	11	1	38	2.064	35.305	0.9068	0.2163
CDH10	FRG2C	29	6	1	33	1.137	32.236	0.723	0.4976
CDH10	KEAP1	29	13	2	38	2.432	36.541	0.7423	0.3943
CDH10	KIF2B	29	12	2	37	2.249	35.922	0.6986	0.4477
CDH10	KLHL4	29	13	1	40	2.431	36.543	0.9401	0.1497
CDH10	KRAS	29	5	0	34	0.949	31.627	1	0.1848
CDH10	LRP1B	29	50	11	57	8.761	60.547	0.2167	0.8142
CDH10	LRRC7	29	19	4	40	3.517	40.297	0.4838	0.6158
CDH10	MAGEC1	29	16	2	41	2.977	38.413	0.8423	0.262
CDH10	MYH1	29	16	4	37	2.976	38.415	0.3429	0.7482
CDH10	NCAM2	29	11	2	36	2.065	35.302	0.6501	0.5038
CDH10	NFE2L2	29	29	3	52	5.272	46.681	0.9377	0.0997
CDH10	NLRP3	29	12	3	35	2.25	35.92	0.3981	0.7193
CDH10	OPCML	29	7	2	32	1.324	32.845	0.3947	0.7541
CDH10	OR4N4	29	8	1	35	1.51	33.458	0.8208	0.3619
CDH10	OR51G2	29	7	0	36	1.324	32.844	1	0.1134
CDH10	OR5D13	29	6	1	33	1.138	32.233	0.7232	0.4965
CDH10	OR5M8	29	4	2	29	0.761	31.02	0.1637	0.9207
CDH10	OR8B12	29	7	2	32	1.324	32.844	0.395	0.7537
CDH10	OR8H1	29	3	2	28	0.572	30.415	0.0932	0.9599
CDH10	PCDH15	29	17	3	40	3.156	39.042	0.6493	0.466
CDH10	PCDHA1	29	10	2	35	1.882	34.685	0.5953	0.564
CDH10	PCDHB8	29	10	3	33	1.88	34.687	0.2835	0.817
CRB1	PCDHB8	16	10	4	18	1.068	23.452	0.0126	0.9953
CDH10	PTEN	29	20	4	41	3.695	40.928	0.5277	0.5714
CDH10	STON1	29	7	2	32	1.325	32.844	0.3946	0.7533
CDH10	TAAR6	29	4	1	31	0.76	31.021	0.5738	0.6607
CDH10	TAS2R16	29	4	2	29	0.76	31.022	0.1634	0.9208
CDH10	TP53	29	114	16	111	18.248	105.321	0.8764	0.1342
CDH10	USH2A	29	48	7	63	8.438	59.205	0.8074	0.2318
FBXW7	MYH1	11	16	4	19	1.172	24.23	0.0183	0.9927
CDH10	ZIC1	29	13	1	40	2.432	36.542	0.9404	0.15
CDH10	ZIK1	29	5	1	32	0.949	31.627	0.6563	0.5759
CDH10	ZNF804B	29	20	4	41	3.695	40.929	0.5278	0.5718
CDH11	CDH12	7	8	0	15	0.383	13.978	1	0.5002
CDH11	CDH18	7	16	1	21	0.751	21.131	0.5566	0.7046
CDH11	CDH19	7	8	0	15	0.383	13.979	1	0.5006
CDH11	CDH7	7	8	1	13	0.383	13.979	0.3314	0.8888
NLRP3	OR4N4	12	8	3	14	0.65	18.371	0.0183	0.9945
CDH11	CDH9	7	12	1	17	0.568	17.551	0.454	0.7998
CDH11	COL11A1	7	24	1	29	1.108	28.326	0.709	0.5237
CDH11	CRB1	7	16	1	21	0.752	21.128	0.5568	0.7036
CDH11	CSMD3	7	77	4	76	3.188	76.828	0.401	0.6712
CDH11	CTNNA2	7	22	0	29	1.021	26.522	1	0.1857
CDH11	ELAVL2	7	4	1	9	0.193	10.424	0.1809	0.9617
CDH11	EYS	7	25	3	26	1.153	29.225	0.0884	0.957
CDH11	FAM135B	7	26	1	31	1.195	30.132	0.7382	0.4823
CDH11	FAM5C	7	11	1	16	0.523	16.654	0.4262	0.8228
CDH11	FBXW7	7	11	0	18	0.522	16.655	1	0.4045
CDH11	FRG2C	7	6	0	13	0.289	12.199	1	0.5762
CDH11	KEAP1	7	13	1	18	0.616	18.441	0.4828	0.7755
CDH11	KIF2B	7	12	1	17	0.57	17.546	0.4559	0.799
CDH11	KLHL4	7	13	0	20	0.616	18.44	1	0.3506
CDH11	KRAS	7	5	0	12	0.241	11.309	1	0.6175
CDH11	LRP1B	7	50	2	53	2.182	51.971	0.7011	0.4257
CDH11	LRRC7	7	19	1	24	0.887	23.823	0.6206	0.634
CDH11	MAGEC1	7	16	0	23	0.752	21.13	1	0.2843
CDH11	MYH1	7	16	0	23	0.751	21.131	1	0.2847
CDH11	NCAM2	7	11	0	18	0.523	16.654	1	0.4043
CDH11	NFE2L2	7	29	0	36	1.325	32.843	1	0.1129
CDH11	NLRP3	7	12	0	19	0.57	17.546	1	0.3764
CDH11	OPCML	7	7	0	14	0.335	13.089	1	0.5371
CDH11	OR4N4	7	8	0	15	0.384	13.978	1	0.5004
CDH11	OR51G2	7	7	1	12	0.336	13.088	0.2967	0.9093
CDH11	OR5D13	7	6	0	13	0.288	12.199	1	0.576
CDH11	OR5M8	7	4	1	9	0.193	10.424	0.1808	0.9617
CDH11	OR8B12	7	7	1	12	0.335	13.089	0.2961	0.9093
CDH11	OR8H1	7	3	1	8	0.146	9.534	0.1399	0.9751
CDH9	PIK3CA	12	15	4	19	1.199	24.174	0.0199	0.992
CDH11	PCDHA1	7	10	1	15	0.477	15.761	0.3966	0.8451
CDH11	PCDHB8	7	10	0	17	0.477	15.762	1	0.4344
CDH11	PIK3CA	7	15	1	20	0.708	20.231	0.5334	0.7276
CDH11	PTEN	7	20	0	27	0.932	24.721	1	0.214
CDH11	STON1	7	7	0	14	0.336	13.087	1	0.5364
CDH11	TAAR6	7	4	0	11	0.192	10.424	1	0.6638
CDH11	TAS2R16	7	4	0	11	0.193	10.423	1	0.6636
CDH11	TP53	7	114	3	115	4.444	111.196	0.9377	0.0879
CDH11	USH2A	7	48	2	51	2.105	50.138	0.6776	0.4539
CDH11	ZEB2	7	12	1	17	0.57	17.547	0.455	0.7987
CDH11	ZIC1	7	13	0	20	0.615	18.443	1	0.3522
CDH11	ZIK1	7	5	0	12	0.242	11.309	1	0.6177
CDH11	ZNF804B	7	20	2	23	0.933	24.72	0.2347	0.884
CDH12	CDH18	8	16	0	24	0.859	21.901	1	0.2477
CDH12	CDH19	8	8	0	16	0.437	14.854	1	0.462
CDH12	CDH7	8	8	0	16	0.436	14.857	1	0.4632
CDH12	CDH8	8	8	0	16	0.437	14.854	1	0.4621
CDH12	CDH9	8	12	0	20	0.65	18.37	1	0.3378
CDH12	COL11A1	8	24	2	28	1.263	29	0.3687	0.7809
CDH12	CRB1	8	16	1	22	0.857	21.903	0.6055	0.6552
CDH12	CSMD3	8	77	3	79	3.64	76.909	0.795	0.2743
CDH12	CTNNA2	8	22	0	30	1.165	27.218	1	0.1542
CDH12	ELAVL2	8	4	0	12	0.22	11.353	1	0.6324
CDH12	EYS	8	25	1	31	1.314	29.888	0.7708	0.4395
CDH12	FAM135B	8	26	0	34	1.363	30.781	1	0.113
CDH12	FAM5C	8	11	0	19	0.595	17.495	1	0.3663
CDH12	FBXW7	8	11	2	15	0.596	17.492	0.1106	0.9615
CDH12	FRG2C	8	6	0	14	0.329	13.104	1	0.541
CDH12	KEAP1	8	13	0	21	0.702	19.254	1	0.3125
CDH12	KIF2B	8	12	0	20	0.649	18.374	1	0.3387
CDH12	KLHL4	8	13	0	21	0.703	19.251	1	0.3121
LRRC7	PTEN	19	20	6	27	2.467	33.489	0.0203	0.989
CDH12	LRP1B	8	50	4	50	2.49	52.339	0.2098	0.8513
CDH12	LRRC7	8	19	3	21	1.012	24.557	0.0641	0.9725
CDH12	MAGEC1	8	16	1	22	0.858	21.903	0.6059	0.6551
CDH12	MYH1	8	16	0	24	0.859	21.9	1	0.2472
CDH12	NCAM2	8	11	0	19	0.596	17.493	1	0.3656
CDH12	NFE2L2	8	29	0	37	1.511	33.454	1	0.0886
CDH12	NLRP3	8	12	0	20	0.65	18.371	1	0.3384
CDH12	OPCML	8	7	0	15	0.383	13.979	1	0.5003
CDH12	OR4N4	8	8	0	16	0.436	14.857	1	0.4628
CDH12	OR51G2	8	7	0	15	0.383	13.979	1	0.5002
CDH12	OR5D13	8	6	0	14	0.329	13.103	1	0.5408
CDH12	OR5M8	8	4	0	12	0.22	11.354	1	0.6329
CDH12	OR8B12	8	7	0	15	0.384	13.978	1	0.5002
CDH12	OR8H1	8	3	0	11	0.166	10.478	1	0.6831
CDH12	PCDH15	8	17	0	25	0.908	22.79	1	0.2288
CDH12	PCDHA1	8	10	1	16	0.543	16.614	0.4386	0.8149
CDH12	PCDHB8	8	10	1	16	0.543	16.614	0.4384	0.8139
CDH12	PIK3CA	8	15	0	23	0.806	21.018	1	0.2675
CDH12	PTEN	8	20	2	24	1.064	25.442	0.288	0.8471
CDH12	STON1	8	7	0	15	0.384	13.977	1	0.4999
CDH12	TAAR6	8	4	0	12	0.22	11.352	1	0.6321
CDH12	TAS2R16	8	4	0	12	0.222	11.35	1	0.6317
CDH12	TP53	8	114	6	110	5.081	110.907	0.3886	0.6572
CDH12	USH2A	8	48	1	54	2.4	50.531	0.9466	0.1265
CDH12	ZEB2	8	12	1	18	0.648	18.375	0.4996	0.7617
CDH12	ZIC1	8	13	0	21	0.702	19.254	1	0.3124
CDH12	ZIK1	8	5	0	13	0.275	12.226	1	0.5845
CDH12	ZNF804B	8	20	1	26	1.062	25.445	0.6895	0.5539
CDH18	CDH19	16	8	0	24	0.858	21.902	1	0.2471
CDH18	CDH7	16	8	2	20	0.858	21.902	0.2068	0.9059
CDH18	CDH8	16	8	2	20	0.858	21.901	0.2062	0.9059
CDH18	CDH9	16	12	1	26	1.276	25.007	0.7549	0.4733
CDH18	COL11A1	16	24	2	36	2.489	34.438	0.7524	0.3847
CDH18	CRB1	16	16	1	30	1.686	28.135	0.848	0.3287
CDH18	CSMD3	16	77	9	75	7.22	77.638	0.2486	0.7863
CDH18	CTNNA2	16	22	3	32	2.291	32.855	0.4093	0.7126
CDH18	ELAVL2	16	4	0	20	0.433	18.817	1	0.4324
CDH18	EYS	16	25	1	39	2.588	35.229	0.9495	0.1309
CDH18	FAM135B	16	26	2	38	2.685	36.026	0.7925	0.3318
CDH18	FAM5C	16	11	1	25	1.172	24.231	0.7237	0.5154
CDH18	FBXW7	16	11	0	27	1.173	24.228	1	0.1623
CDH18	FRG2C	16	6	1	20	0.646	20.357	0.5015	0.7544
CDH18	KEAP1	16	13	2	25	1.378	25.79	0.4123	0.7503
CDH18	KIF2B	16	12	2	24	1.274	25.011	0.3718	0.785
CDH18	KLHL4	16	13	1	27	1.379	25.788	0.7817	0.4339
CDH18	KRAS	16	5	0	21	0.541	19.583	1	0.3749
CDH18	LRP1B	16	50	3	60	4.925	55.359	0.9227	0.1188
CDH18	LRRC7	16	19	4	27	1.991	30.489	0.1171	0.9327
CDH18	MAGEC1	16	16	1	30	1.689	28.13	0.8485	0.3282
CDH18	MYH1	16	16	1	30	1.688	28.131	0.8484	0.3284
CDH18	NCAM2	16	11	1	25	1.172	24.23	0.7238	0.516
CDH18	NFE2L2	16	29	3	39	2.977	38.412	0.6053	0.5137
CDH18	NLRP3	16	12	2	24	1.276	25.008	0.3726	0.7844
CDH18	OPCML	16	7	0	23	0.753	21.127	1	0.2839
CDH18	OR4N4	16	8	2	20	0.859	21.901	0.2064	0.9061
CDH18	OR51G2	16	7	1	21	0.751	21.132	0.5564	0.7045
CDH18	OR5D13	16	6	0	22	0.647	20.356	1	0.327
CDH18	OR5M8	16	4	1	18	0.433	18.816	0.3706	0.8518
CDH18	OR8B12	16	7	2	19	0.753	21.129	0.1652	0.9304
CDH18	OR8H1	16	3	0	19	0.324	18.051	1	0.497
CDH18	PCDH15	16	17	4	25	1.792	28.911	0.0838	0.955
CDH18	PCDHA1	16	10	0	26	1.069	23.451	1	0.1873
CDH18	PCDHB8	16	10	0	26	1.068	23.453	1	0.187
CDH18	PIK3CA	16	15	2	27	1.587	27.345	0.4907	0.6787
CDH18	PTEN	16	20	1	34	2.091	31.278	0.9067	0.2213
CDH18	STON1	16	7	0	23	0.755	21.124	1	0.2839
CDH18	TAAR6	16	4	0	20	0.433	18.817	1	0.4316
CDH18	TAS2R16	16	4	1	18	0.432	18.818	0.3704	0.8526
CDH18	TP53	16	114	11	108	10.122	108.713	0.4261	0.6048
CDH18	USH2A	16	48	7	50	4.744	53.733	0.1555	0.8808
CDH18	ZEB2	16	12	1	26	1.275	25.01	0.754	0.474
CDH18	ZIC1	16	13	2	25	1.379	25.788	0.4129	0.7503
CDH18	ZIK1	16	5	0	21	0.539	19.587	1	0.3765
CDH18	ZNF804B	16	20	3	30	2.093	31.273	0.3489	0.767
CDH19	CDH7	8	8	0	16	0.436	14.858	1	0.4634
CDH19	CDH8	8	8	1	14	0.437	14.854	0.3692	0.8644
CDH19	CDH9	8	12	1	18	0.649	18.373	0.5002	0.7611
CDH19	COL11A1	8	24	2	28	1.264	28.998	0.3692	0.7804
CDH19	CRB1	8	16	1	22	0.859	21.9	0.606	0.6542
CDH19	CSMD3	8	77	2	81	3.637	76.914	0.9444	0.0937
CDH19	CTNNA2	8	22	1	28	1.163	27.221	0.7246	0.5066
CDH19	ELAVL2	8	4	0	12	0.22	11.353	1	0.6323
CDH19	EYS	8	25	2	29	1.315	29.886	0.3899	0.7619
CDH19	FAM135B	8	26	2	30	1.363	30.781	0.4087	0.7452
CDH19	FAM5C	8	11	1	17	0.596	17.493	0.4702	0.7879
CDH19	FBXW7	8	11	1	17	0.596	17.491	0.4708	0.7872
CDH19	FRG2C	8	6	1	12	0.329	13.102	0.292	0.9116
CDH19	KEAP1	8	13	1	19	0.701	19.255	0.5285	0.7345
CDH19	KIF2B	8	12	0	20	0.648	18.375	1	0.3387
CDH19	KLHL4	8	13	0	21	0.702	19.253	1	0.3128
CDH19	KRAS	8	5	1	11	0.275	12.227	0.2493	0.9323
CDH19	LRP1B	8	50	3	52	2.49	52.339	0.4779	0.6281
CDH19	LRRC7	8	19	1	25	1.011	24.559	0.6703	0.5784
CDH19	MAGEC1	8	16	0	24	0.86	21.899	1	0.2466
CDH19	MYH1	8	16	1	22	0.859	21.9	0.6066	0.6543
CDH19	NCAM2	8	11	0	19	0.595	17.493	1	0.3661
CDH19	NFE2L2	8	29	0	37	1.511	33.455	1	0.0886
CDH19	NLRP3	8	12	1	18	0.649	18.372	0.5007	0.7606
CDH19	OPCML	8	7	0	15	0.383	13.977	1	0.4995
CDH19	OR4N4	8	8	0	16	0.436	14.857	1	0.4631
CDH19	OR51G2	8	7	0	15	0.383	13.979	1	0.5004
CDH19	OR5D13	8	6	0	14	0.329	13.103	1	0.5405
CDH19	OR5M8	8	4	0	12	0.221	11.351	1	0.632
CDH19	OR8B12	8	7	0	15	0.383	13.978	1	0.5001
CDH19	OR8H1	8	3	1	9	0.165	10.479	0.1575	0.9686
CDH19	PCDH15	8	17	0	25	0.908	22.79	1	0.2293
CDH19	PCDHA1	8	10	1	16	0.545	16.611	0.4393	0.8138
CDH19	PCDHB8	8	10	1	16	0.544	16.612	0.439	0.814
CDH19	PIK3CA	8	15	0	23	0.806	21.018	1	0.2676
CDH19	PTEN	8	20	1	26	1.064	25.441	0.6902	0.5522
CDH19	STON1	8	7	0	15	0.384	13.977	1	0.4996
CDH19	TAAR6	8	4	1	10	0.221	11.351	0.2051	0.9514
CDH19	TAS2R16	8	4	1	10	0.221	11.352	0.2053	0.9516
CDH19	TP53	8	114	6	110	5.079	110.91	0.3882	0.6576
CDH19	USH2A	8	48	1	54	2.4	50.532	0.9465	0.1271
CDH19	ZEB2	8	12	0	20	0.649	18.372	1	0.3385
CDH19	ZIC1	8	13	0	21	0.702	19.253	1	0.3128
CDH19	ZIK1	8	5	0	13	0.275	12.227	1	0.5847
CDH19	ZNF804B	8	20	2	24	1.062	25.446	0.2872	0.8472
CDH7	CDH8	8	8	0	16	0.438	14.854	1	0.4622
CDH7	CDH9	8	12	0	20	0.65	18.371	1	0.338
CDH7	COL11A1	8	24	0	32	1.264	28.998	1	0.1319
CDH7	CRB1	8	16	1	22	0.86	21.899	0.6073	0.654
CDH7	CSMD3	8	77	3	79	3.639	76.91	0.7947	0.2746
CDH7	CTNNA2	8	22	2	26	1.164	27.22	0.3288	0.8147
CDH7	ELAVL2	8	4	0	12	0.221	11.352	1	0.632
CDH7	EYS	8	25	1	31	1.313	29.891	0.7706	0.4408
CDH7	FAM135B	8	26	0	34	1.363	30.782	1	0.1132
CDH7	FAM5C	8	11	0	19	0.597	17.492	1	0.3663
CDH7	FBXW7	8	11	0	19	0.597	17.491	1	0.3655
FAM135B	FAM5C	26	11	5	27	1.864	32.733	0.0214	0.9893
CDH7	KEAP1	8	13	1	19	0.702	19.253	0.5298	0.7346
CDH7	KIF2B	8	12	1	18	0.65	18.372	0.501	0.7612
CDH7	KLHL4	8	13	2	17	0.702	19.254	0.1471	0.9419
CDH7	KRAS	8	5	0	13	0.275	12.227	1	0.5854
CDH7	LRP1B	8	50	4	50	2.492	52.335	0.211	0.8506
CDH7	LRRC7	8	19	3	21	1.011	24.56	0.0639	0.9724
CDH7	MAGEC1	8	16	0	24	0.857	21.905	1	0.2484
CDH7	MYH1	8	16	1	22	0.859	21.9	0.6064	0.6548
CDH7	NCAM2	8	11	0	19	0.595	17.494	1	0.3666
CDH7	NFE2L2	8	29	0	37	1.512	33.454	1	0.0888
CDH7	NLRP3	8	12	0	20	0.648	18.375	1	0.3385
CDH7	OPCML	8	7	0	15	0.383	13.98	1	0.5008
CDH7	OR4N4	8	8	0	16	0.437	14.857	1	0.4632
CDH7	OR51G2	8	7	0	15	0.384	13.977	1	0.5002
CDH7	OR5D13	8	6	0	14	0.329	13.103	1	0.5412
CDH7	OR5M8	8	4	1	10	0.22	11.354	0.2047	0.9519
CDH7	OR8B12	8	7	0	15	0.383	13.98	1	0.5009
CDH7	OR8H1	8	3	0	11	0.165	10.48	1	0.6843
CDH7	PCDH15	8	17	2	21	0.912	22.782	0.2272	0.8918
CDH7	PCDHA1	8	10	0	18	0.543	16.615	1	0.3967
CDH7	PCDHB8	8	10	0	18	0.544	16.612	1	0.3957
CDH7	PIK3CA	8	15	1	21	0.806	21.02	0.5822	0.6813
CDH7	PTEN	8	20	0	28	1.063	25.445	1	0.1808
PIK3CA	STON1	15	7	3	16	0.706	20.235	0.0229	0.9923
CDH7	TAAR6	8	4	0	12	0.221	11.352	1	0.632
CDH7	TAS2R16	8	4	0	12	0.22	11.354	1	0.633
CDH7	TP53	8	114	4	114	5.08	110.909	0.8814	0.1515
CDH7	USH2A	8	48	3	50	2.4	50.533	0.4491	0.658
CDH7	ZEB2	8	12	0	20	0.649	18.374	1	0.3389
CDH7	ZIC1	8	13	1	19	0.701	19.255	0.5286	0.7347
CDH7	ZIK1	8	5	1	11	0.275	12.226	0.2495	0.9327
CDH7	ZNF804B	8	20	0	28	1.062	25.446	1	0.1812
CDH8	CDH9	8	12	0	20	0.649	18.372	1	0.3382
CDH8	COL11A1	8	24	1	30	1.264	28.999	0.7563	0.4614
CDH8	CRB1	8	16	1	22	0.857	21.903	0.6058	0.6553
CDH8	CSMD3	8	77	4	77	3.64	76.908	0.5363	0.5397
CDH8	CTNNA2	8	22	1	28	1.164	27.22	0.7248	0.5067
CDH8	ELAVL2	8	4	1	10	0.22	11.354	0.2041	0.9523
CDH8	EYS	8	25	3	27	1.314	29.887	0.125	0.9344
CDH8	FAM135B	8	26	0	34	1.363	30.781	1	0.1133
CDH8	FAM5C	8	11	0	19	0.596	17.493	1	0.3659
CDH8	FBXW7	8	11	0	19	0.598	17.488	1	0.3646
CDH8	FRG2C	8	6	0	14	0.329	13.102	1	0.5407
CDH8	KEAP1	8	13	3	15	0.703	19.251	0.0231	0.9926
CDH8	KIF2B	8	12	1	18	0.649	18.373	0.5007	0.7612
CDH8	KLHL4	8	13	0	21	0.703	19.252	1	0.3125
CDH8	KRAS	8	5	0	13	0.274	12.229	1	0.5857
CDH8	LRP1B	8	50	2	54	2.491	52.338	0.7744	0.3383
CDH8	LRRC7	8	19	0	27	1.013	24.556	1	0.1949
CDH8	MAGEC1	8	16	2	20	0.858	21.902	0.2059	0.9058
CDH8	MYH1	8	16	1	22	0.858	21.902	0.6058	0.6546
CDH8	NCAM2	8	11	0	19	0.597	17.49	1	0.3657
CDH8	NFE2L2	8	29	1	35	1.511	33.455	0.8207	0.3614
CDH8	NLRP3	8	12	1	18	0.649	18.373	0.5007	0.7613
CDH8	OPCML	8	7	0	15	0.384	13.977	1	0.4994
CDH8	OR4N4	8	8	0	16	0.438	14.854	1	0.4619
CDH8	OR51G2	8	7	0	15	0.383	13.978	1	0.5003
CDH8	OR5D13	8	6	0	14	0.329	13.101	1	0.5399
CDH8	OR5M8	8	4	0	12	0.221	11.352	1	0.6323
CDH8	OR8B12	8	7	1	13	0.383	13.978	0.3315	0.8887
CDH8	OR8H1	8	3	0	11	0.165	10.479	1	0.6834
CDH8	PCDH15	8	17	1	23	0.91	22.785	0.6291	0.6281
CDH8	PCDHA1	8	10	0	18	0.544	16.612	1	0.3955
CDH8	PCDHB8	8	10	0	18	0.544	16.611	1	0.3954
CDH8	PIK3CA	8	15	1	21	0.806	21.019	0.5814	0.6811
CDH8	PTEN	8	20	0	28	1.062	25.446	1	0.1808
CDH8	STON1	8	7	0	15	0.383	13.979	1	0.5003
CDH8	TAAR6	8	4	0	12	0.221	11.35	1	0.6313
CDH8	TAS2R16	8	4	0	12	0.22	11.352	1	0.632
CTNNA2	ZIC1	22	13	5	25	1.872	30.731	0.0232	0.9884
CDH8	USH2A	8	48	1	54	2.401	50.529	0.9468	0.1261
CDH8	ZEB2	8	12	1	18	0.649	18.373	0.5011	0.7611
CDH8	ZIC1	8	13	0	21	0.701	19.255	1	0.3128
CDH8	ZIK1	8	5	0	13	0.275	12.226	1	0.5846
CDH8	ZNF804B	8	20	2	24	1.063	25.444	0.2876	0.8471
CDH9	COL11A1	12	24	1	34	1.882	31.704	0.8815	0.2669
CDH9	CRB1	12	16	2	24	1.277	25.005	0.3731	0.7838
CDH9	CSMD3	12	77	6	77	5.438	77.254	0.4816	0.5765
CDH9	CTNNA2	12	22	0	34	1.731	30.028	1	0.0725
CDH9	ELAVL2	12	4	0	16	0.327	15.081	1	0.5227
CDH9	EYS	12	25	2	33	1.956	32.547	0.6158	0.5453
CDH8	TP53	8	114	8	106	5.08	110.909	0.0238	0.9813
CDH9	FAM5C	12	11	1	21	0.887	20.852	0.6165	0.6467
CDH12	KRAS	8	5	2	9	0.275	12.227	0.0244	0.9952
CDH9	FRG2C	12	6	0	18	0.489	16.724	1	0.4207
CDH9	KEAP1	12	13	0	25	1.042	22.513	1	0.196
CDH9	KIF2B	12	12	2	20	0.966	21.68	0.249	0.879
CDH9	KLHL4	12	13	1	23	1.045	22.51	0.6793	0.5741
CDH9	KRAS	12	5	1	15	0.408	15.901	0.3507	0.8721
CDH9	LRP1B	12	50	4	54	3.714	53.833	0.5401	0.5487
CDH9	LRRC7	12	19	1	29	1.504	27.515	0.8131	0.3855
CDH9	MAGEC1	12	16	4	20	1.277	25.006	0.0254	0.9892
CDH9	MYH1	12	16	2	24	1.277	25.007	0.3728	0.784
CDH9	NCAM2	12	11	0	23	0.887	20.851	1	0.2436
CDH9	NFE2L2	12	29	1	39	2.251	35.917	0.9253	0.1793
CDH9	NLRP3	12	12	3	18	0.966	21.681	0.0582	0.9765
CDH9	OPCML	12	7	0	19	0.568	17.549	1	0.3777
CDH9	OR4N4	12	8	1	18	0.649	18.374	0.5004	0.7614
CDH9	OR51G2	12	7	1	17	0.569	17.549	0.4546	0.7995
CDH9	OR5D13	12	6	1	16	0.489	16.724	0.4049	0.8362
CDH9	OR5M8	12	4	0	16	0.327	15.081	1	0.5231
CDH9	OR8B12	12	7	0	19	0.57	17.546	1	0.3771
CDH9	OR8H1	12	3	1	13	0.246	14.259	0.2282	0.9365
CDH9	PCDH15	12	17	2	25	1.352	25.843	0.4026	0.7586
CDH9	PCDHA1	12	10	2	18	0.807	20.027	0.1868	0.9196
FAM135B	ZNF804B	26	20	7	32	3.331	38.686	0.0269	0.9836
FRG2C	LRRC7	6	19	3	19	0.762	23.089	0.0271	0.9902
CDH9	PTEN	12	20	0	32	1.582	28.348	1	0.0906
CDH9	STON1	12	7	0	19	0.568	17.55	1	0.378
CDH9	TAAR6	12	4	0	16	0.328	15.079	1	0.5218
CDH9	TAS2R16	12	4	0	16	0.327	15.081	1	0.5231
CDH9	TP53	12	114	8	110	7.603	109.805	0.5346	0.5049
CDH9	USH2A	12	48	2	56	3.579	52.116	0.9215	0.1371
CDH9	ZEB2	12	12	1	22	0.966	21.681	0.6495	0.6099
CDH9	ZIC1	12	13	0	25	1.045	22.51	1	0.1953
CDH9	ZIK1	12	5	0	17	0.409	15.901	1	0.4692
CDH9	ZNF804B	12	20	3	26	1.58	28.352	0.1965	0.8881
COL11A1	CRB1	24	16	2	36	2.49	34.436	0.7527	0.3844
COL11A1	CSMD3	24	77	12	77	10.75	78.485	0.3679	0.6651
COL11A1	CTNNA2	24	22	2	42	3.386	38.573	0.8923	0.1887
COL11A1	ELAVL2	24	4	1	26	0.637	26.318	0.5037	0.735
COL11A1	EYS	24	25	5	39	3.826	40.662	0.3266	0.7498
COL11A1	FAM135B	24	26	2	46	3.968	41.368	0.9403	0.1115
COL11A1	FAM5C	24	11	1	33	1.728	31.026	0.858	0.3077
COL11A1	FBXW7	24	11	0	35	1.727	31.027	1	0.0715
COL11A1	FRG2C	24	6	0	30	0.952	27.655	1	0.1982
COL11A1	KEAP1	24	13	2	33	2.035	32.384	0.6385	0.5204
COL11A1	KIF2B	24	12	1	34	1.879	31.71	0.8814	0.2672
COL11A1	KLHL4	24	13	2	33	2.037	32.38	0.639	0.5209
COL11A1	KRAS	24	5	1	27	0.797	26.981	0.5857	0.6606
COL11A1	LRP1B	24	50	7	60	7.3	58.517	0.6426	0.4122
COL11A1	LRRC7	24	19	4	35	2.939	36.5	0.3339	0.758
COL11A1	MAGEC1	24	16	4	32	2.487	34.441	0.2204	0.8541
COL11A1	MYH1	24	16	2	36	2.489	34.438	0.7522	0.385
COL11A1	NCAM2	24	11	2	31	1.727	31.028	0.5415	0.6234
COL11A1	NFE2L2	24	29	4	45	4.404	43.467	0.6855	0.4027
COL11A1	NLRP3	24	12	3	30	1.88	31.708	0.284	0.8199
COL11A1	OPCML	24	7	0	31	1.109	28.323	1	0.1612
COL11A1	OR4N4	24	8	1	30	1.264	28.999	0.7561	0.462
COL11A1	OR51G2	24	7	2	27	1.107	28.328	0.3057	0.8299
COL11A1	OR5D13	24	6	0	30	0.952	27.654	1	0.1976
COL11A1	OR5M8	24	4	2	24	0.637	26.318	0.1191	0.9497
COL11A1	OR8B12	24	7	1	29	1.107	28.328	0.7082	0.524
COL11A1	OR8H1	24	3	0	27	0.478	25.652	1	0.3628
COL11A1	PCDH15	24	17	3	35	2.639	35.124	0.5126	0.6125
COL11A1	PCDHA1	24	10	4	26	1.573	30.351	0.0519	0.9739
COL11A1	PCDHB8	24	10	0	34	1.575	30.347	1	0.0872
COL11A1	PIK3CA	24	15	2	35	2.336	33.757	0.7178	0.4278
COL11A1	PTEN	24	20	5	34	3.088	37.192	0.1717	0.8827
COL11A1	STON1	24	7	1	29	1.11	28.322	0.7093	0.5219
COL11A1	TAAR6	24	4	0	28	0.637	26.317	1	0.2963
COL11A1	TAS2R16	24	4	1	26	0.638	26.315	0.5051	0.7348
COL11A1	TP53	24	114	15	108	15.136	106.595	0.6191	0.4038
COL11A1	USH2A	24	48	7	58	7.037	57.055	0.5941	0.4637
COL11A1	ZEB2	24	12	4	28	1.882	31.704	0.0967	0.9458
FBXW7	PCDHA1	11	10	3	15	0.742	19.172	0.0274	0.9909
COL11A1	ZIK1	24	5	0	29	0.794	26.986	1	0.2426
COL11A1	ZNF804B	24	20	4	36	3.091	37.186	0.3735	0.7224
CRB1	CSMD3	16	77	8	77	7.223	77.631	0.4392	0.608
CRB1	CTNNA2	16	22	2	34	2.29	32.856	0.7057	0.4441
CRB1	ELAVL2	16	4	0	20	0.432	18.818	1	0.4323
CRB1	EYS	16	25	3	35	2.587	35.232	0.498	0.6271
CRB1	FAM135B	16	26	5	32	2.69	36.015	0.1051	0.9338
CRB1	FAM5C	16	11	2	23	1.172	24.23	0.3316	0.8174
CRB1	FBXW7	16	11	1	25	1.172	24.23	0.7232	0.5158
CRB1	FRG2C	16	6	1	20	0.645	20.359	0.5007	0.7546
CRB1	KEAP1	16	13	2	25	1.379	25.788	0.4128	0.7506
CRB1	KIF2B	16	12	2	24	1.277	25.006	0.3733	0.7841
CRB1	KLHL4	16	13	0	29	1.38	25.786	1	0.1223
CRB1	KRAS	16	5	1	19	0.539	19.587	0.4393	0.8043
CRB1	LRP1B	16	50	5	56	4.923	55.362	0.5838	0.4911
CRB1	LRRC7	16	19	4	27	1.991	30.488	0.1169	0.9322
CRB1	MAGEC1	16	16	3	26	1.687	28.133	0.2277	0.8662
CRB1	MYH1	16	16	0	32	1.689	28.129	1	0.0801
CRB1	NCAM2	16	11	1	25	1.173	24.227	0.7236	0.5152
CDH10	CSMD3	29	77	18	70	12.932	79.073	0.0304	0.9742
CRB1	NLRP3	16	12	1	26	1.274	25.012	0.754	0.4749
CRB1	OPCML	16	7	0	23	0.751	21.131	1	0.2851
CRB1	OR4N4	16	8	0	24	0.857	21.904	1	0.2475
CRB1	OR51G2	16	7	0	23	0.752	21.13	1	0.2845
CRB1	OR5D13	16	6	1	20	0.646	20.357	0.5015	0.7542
CRB1	OR5M8	16	4	0	20	0.433	18.816	1	0.4319
CRB1	OR8B12	16	7	0	23	0.751	21.131	1	0.2849
CRB1	OR8H1	16	3	1	17	0.324	18.05	0.2921	0.8983
CRB1	PCDH15	16	17	1	31	1.788	28.918	0.8653	0.2988
CRB1	PCDHA1	16	10	1	24	1.067	23.456	0.6879	0.5607
CDH9	FAM135B	12	26	5	28	2.03	33.388	0.0321	0.9829
CRB1	PIK3CA	16	15	4	23	1.585	27.349	0.0558	0.9722
CRB1	PTEN	16	20	3	30	2.093	31.272	0.349	0.7668
CRB1	STON1	16	7	1	21	0.752	21.13	0.5564	0.7048
CRB1	TAAR6	16	4	1	18	0.432	18.818	0.3699	0.8524
CRB1	TAS2R16	16	4	1	18	0.433	18.817	0.3706	0.8519
CRB1	TP53	16	114	10	110	10.124	108.709	0.6397	0.3917
CRB1	USH2A	16	48	3	58	4.743	53.734	0.9076	0.1403
CRB1	ZEB2	16	12	2	24	1.275	25.009	0.3726	0.7852
CRB1	ZIC1	16	13	2	25	1.379	25.788	0.4134	0.7499
CRB1	ZIK1	16	5	1	19	0.54	19.586	0.4398	0.8038
CRB1	ZNF804B	16	20	4	28	2.09	31.278	0.135	0.9199
CSMD3	CTNNA2	77	22	9	81	9.874	78.259	0.7346	0.3002
CSMD3	ELAVL2	77	4	1	79	1.828	76.597	0.916	0.1678
CSMD3	EYS	77	25	14	74	11.188	78.599	0.1563	0.8627
CSMD3	FAM135B	77	26	12	79	11.624	78.718	0.5189	0.5149
CSMD3	FAM5C	77	11	7	74	4.989	77.165	0.1719	0.861
CSMD3	FBXW7	77	11	5	78	4.989	77.165	0.6158	0.4476
CSMD3	FRG2C	77	6	2	79	2.734	76.752	0.8483	0.2282
CSMD3	KEAP1	77	13	5	80	5.887	77.341	0.7881	0.2608
CSMD3	KIF2B	77	12	6	77	5.441	77.248	0.4818	0.5758
CSMD3	KLHL4	77	13	5	80	5.886	77.345	0.788	0.261
CSMD3	KRAS	77	5	1	80	2.28	76.675	0.9547	0.0994
CSMD3	LRP1B	77	50	25	77	21.854	82.071	0.1846	0.8278
CSMD3	LRRC7	77	19	9	78	8.553	77.934	0.508	0.535
CSMD3	MAGEC1	77	16	10	73	7.227	77.624	0.1151	0.905
CDH11	PCDH15	7	17	3	18	0.797	22.026	0.0325	0.9881
CSMD3	NCAM2	77	11	4	80	4.989	77.165	0.8247	0.227
CSMD3	NFE2L2	77	29	11	84	12.934	79.068	0.8413	0.1796
CSMD3	NLRP3	77	12	7	75	5.436	77.258	0.2599	0.7827
CSMD3	OPCML	77	7	4	76	3.188	76.828	0.4016	0.671
CSMD3	OR4N4	77	8	3	79	3.64	76.909	0.7947	0.2743
OR8B12	PCDH15	7	17	3	18	0.797	22.026	0.0325	0.9882
CSMD3	OR5D13	77	6	4	75	2.734	76.751	0.261	0.7973
KRAS	LRP1B	5	50	4	47	1.563	51.24	0.0332	0.9809
CSMD3	OR8B12	77	7	2	80	3.188	76.828	0.9083	0.1471
CSMD3	OR8H1	77	3	1	78	1.37	76.528	0.8426	0.2793
CSMD3	PCDH15	77	17	8	78	7.667	77.729	0.5312	0.5157
CSMD3	PCDHA1	77	10	5	77	4.538	77.083	0.5064	0.5594
CSMD3	PCDHB8	77	10	6	75	4.545	77.069	0.2642	0.7828
CSMD3	PIK3CA	77	15	9	74	6.78	77.529	0.1747	0.854
CSMD3	PTEN	77	20	9	79	8.993	78.042	0.5908	0.4511
CSMD3	STON1	77	7	5	74	3.187	76.83	0.155	0.8816
CSMD3	TAAR6	77	4	2	77	1.828	76.597	0.6225	0.4903
CSMD3	TAS2R16	77	4	1	79	1.827	76.598	0.9158	0.1682
CSMD3	TP53	77	114	52	87	47.368	94.791	0.0971	0.9064
CSMD3	USH2A	77	48	22	81	21.018	81.755	0.4333	0.5858
CSMD3	ZEB2	77	12	4	81	5.441	77.248	0.8795	0.1605
CSMD3	ZIC1	77	13	6	78	5.884	77.349	0.5846	0.4725
CSMD3	ZIK1	77	5	3	76	2.28	76.675	0.4165	0.6694
CSMD3	ZNF804B	77	20	9	79	8.992	78.046	0.5904	0.4518
CTNNA2	ELAVL2	22	4	1	24	0.587	24.439	0.4736	0.7648
CTNNA2	EYS	22	25	4	39	3.519	39.298	0.4839	0.6163
CTNNA2	FAM135B	22	26	2	44	3.651	40.022	0.9176	0.1489
CTNNA2	FAM5C	22	11	1	31	1.591	29.321	0.8317	0.3524
CTNNA2	FBXW7	22	11	2	29	1.591	29.321	0.4933	0.6727
ELAVL2	ZEB2	4	12	2	12	0.327	15.08	0.0337	0.9918
CTNNA2	KEAP1	22	13	3	29	1.872	30.731	0.2818	0.8228
CTNNA2	KIF2B	22	12	1	32	1.73	30.029	0.857	0.3105
CTNNA2	KLHL4	22	13	1	33	1.875	30.725	0.8799	0.2713
CTNNA2	KRAS	22	5	0	27	0.732	25.131	1	0.2704
CTNNA2	LRP1B	22	50	6	60	6.709	57.72	0.7206	0.3349
CTNNA2	LRRC7	22	19	4	33	2.706	34.989	0.274	0.8104
CTNNA2	MAGEC1	22	16	2	34	2.293	32.851	0.7061	0.4429
CTNNA2	MYH1	22	16	2	34	2.292	32.854	0.7061	0.4429
CTNNA2	NCAM2	22	11	3	27	1.591	29.321	0.1992	0.8856
CTNNA2	NFE2L2	22	29	7	37	4.051	42.194	0.0778	0.9464
CTNNA2	NLRP3	22	12	2	30	1.733	30.023	0.543	0.6238
CTNNA2	OPCML	22	7	0	29	1.022	26.52	1	0.1863
CTNNA2	OR4N4	22	8	1	28	1.164	27.221	0.7252	0.5057
CTNNA2	OR51G2	22	7	0	29	1.018	26.527	1	0.1867
CTNNA2	OR5D13	22	6	0	28	0.877	25.825	1	0.2236
CTNNA2	OR5M8	22	4	1	24	0.586	24.439	0.4735	0.7648
CTNNA2	OR8B12	22	7	0	29	1.02	26.523	1	0.1861
CTNNA2	OR8H1	22	3	0	25	0.44	23.748	1	0.3923
CTNNA2	PCDH15	22	17	2	35	2.432	33.561	0.7386	0.4028
CTNNA2	PCDHA1	22	10	0	32	1.451	28.616	1	0.1057
CTNNA2	PCDHB8	22	10	0	32	1.448	28.623	1	0.1065
CTNNA2	PIK3CA	22	15	2	33	2.153	32.143	0.6706	0.4849
CDH9	PCDHB8	12	10	3	16	0.809	20.023	0.0354	0.9876
CTNNA2	STON1	22	7	2	25	1.021	26.522	0.27	0.8579
CTNNA2	TAAR6	22	4	1	24	0.587	24.438	0.4732	0.7647
CTNNA2	TAS2R16	22	4	0	26	0.585	24.441	1	0.3261
CTNNA2	TP53	22	114	12	112	13.884	107.119	0.87	0.1446
CTNNA2	USH2A	22	48	8	54	6.466	56.218	0.2955	0.7518
CTNNA2	ZEB2	22	12	0	34	1.732	30.025	1	0.0724
CDH7	FRG2C	8	6	2	10	0.329	13.103	0.0356	0.9919
CTNNA2	ZIK1	22	5	1	25	0.733	25.129	0.5529	0.6958
CTNNA2	ZNF804B	22	20	2	38	2.841	35.706	0.8187	0.2968
ELAVL2	EYS	4	25	2	25	0.662	27.257	0.1277	0.9445
ELAVL2	FAM135B	4	26	1	28	0.687	28.197	0.5334	0.706
ELAVL2	FAM5C	4	11	1	13	0.301	14.146	0.2716	0.9183
ELAVL2	FBXW7	4	11	0	15	0.301	14.147	1	0.5474
ELAVL2	FRG2C	4	6	0	10	0.166	9.493	1	0.6964
ELAVL2	KEAP1	4	13	0	17	0.354	16.013	1	0.498
ELAVL2	KIF2B	4	12	0	16	0.327	15.081	1	0.5231
ELAVL2	KLHL4	4	13	1	15	0.354	16.013	0.313	0.8934
ELAVL2	KRAS	4	5	0	9	0.138	8.565	1	0.7303
ELAVL2	LRP1B	4	50	1	52	1.253	50.878	0.7815	0.3887
ELAVL2	LRRC7	4	19	0	23	0.51	21.626	1	0.3751
ELAVL2	MAGEC1	4	16	0	20	0.432	18.818	1	0.4329
ELAVL2	MYH1	4	16	0	20	0.433	18.817	1	0.4323
ELAVL2	NCAM2	4	11	1	13	0.301	14.147	0.2712	0.9181
ELAVL2	NFE2L2	4	29	1	31	0.761	31.02	0.5737	0.6606
ELAVL2	NLRP3	4	12	0	16	0.327	15.08	1	0.5228
ELAVL2	OPCML	4	7	0	11	0.193	10.422	1	0.6632
ELAVL2	OR4N4	4	8	0	12	0.221	11.352	1	0.6325
ELAVL2	OR51G2	4	7	0	11	0.194	10.422	1	0.6634
ELAVL2	OR5D13	4	6	1	8	0.166	9.492	0.1575	0.9703
ELAVL2	OR5M8	4	4	0	8	0.111	7.635	1	0.7662
ELAVL2	OR8B12	4	7	1	9	0.194	10.421	0.182	0.9614
ELAVL2	OR8H1	4	3	0	7	0.084	6.707	1	0.8033
ELAVL2	PCDH15	4	17	1	19	0.457	19.756	0.3878	0.8384
ELAVL2	PCDHA1	4	10	0	14	0.274	13.216	1	0.5748
ELAVL2	PCDHB8	4	10	0	14	0.274	13.216	1	0.5753
ELAVL2	PIK3CA	4	15	0	19	0.407	17.882	1	0.4536
ELAVL2	PTEN	4	20	0	24	0.536	22.563	1	0.3578
ELAVL2	STON1	4	7	0	11	0.193	10.423	1	0.6636
ELAVL2	TAAR6	4	4	1	6	0.111	7.635	0.1074	0.9853
ELAVL2	TAS2R16	4	4	0	8	0.111	7.635	1	0.7659
ELAVL2	TP53	4	114	3	112	2.543	112.046	0.5371	0.5359
ELAVL2	USH2A	4	48	0	52	1.207	48.981	1	0.0961
CDH10	PIK3CA	29	15	6	32	2.797	37.785	0.0367	0.9781
ELAVL2	ZIC1	4	13	0	17	0.354	16.013	1	0.4986
ELAVL2	ZIK1	4	5	0	9	0.138	8.564	1	0.7302
ELAVL2	ZNF804B	4	20	0	24	0.536	22.563	1	0.3573
EYS	FAM135B	25	26	6	39	4.129	42.035	0.2055	0.8471
EYS	FAM5C	25	11	2	32	1.794	31.885	0.5641	0.5993
EYS	FBXW7	25	11	4	28	1.797	31.878	0.0821	0.9548
EYS	FRG2C	25	6	1	29	0.988	28.571	0.6677	0.5714
EYS	KEAP1	25	13	3	32	2.114	33.216	0.356	0.7587
EYS	KIF2B	25	12	2	33	1.957	32.544	0.6158	0.5452
EYS	KLHL4	25	13	2	34	2.119	33.207	0.6621	0.4932
EYS	KRAS	25	5	0	30	0.825	27.914	1	0.2296
EYS	LRP1B	25	50	8	59	7.598	58.911	0.5095	0.5432
EYS	LRRC7	25	19	5	34	3.057	37.256	0.166	0.8875
EYS	MAGEC1	25	16	2	37	2.588	35.229	0.7737	0.3569
EYS	MYH1	25	16	1	39	2.589	35.227	0.9497	0.131
EYS	NCAM2	25	11	1	34	1.797	31.878	0.8697	0.2866
EYS	NFE2L2	25	29	8	38	4.577	44.111	0.0545	0.9623
EYS	NLRP3	25	12	2	33	1.957	32.544	0.6164	0.5448
EYS	OPCML	25	7	0	32	1.153	29.225	1	0.1504
EYS	OR4N4	25	8	1	31	1.314	29.889	0.7709	0.4402
EYS	OR51G2	25	7	2	28	1.152	29.228	0.3243	0.8152
EYS	OR5D13	25	6	1	29	0.99	28.567	0.6682	0.5702
EYS	OR5M8	25	4	0	29	0.662	27.257	1	0.2827
EYS	OR8B12	25	7	2	28	1.152	29.229	0.3238	0.8153
EYS	OR8H1	25	3	0	28	0.496	26.605	1	0.3487
EYS	PCDH15	25	17	4	34	2.746	35.902	0.2838	0.8014
EYS	PCDHA1	25	10	3	29	1.637	31.214	0.211	0.8751
EYS	PCDHB8	25	10	1	33	1.635	31.216	0.8426	0.3327
EYS	PIK3CA	25	15	2	36	2.429	34.56	0.739	0.4003
EYS	PTEN	25	20	4	37	3.211	37.936	0.4044	0.6937
EYS	STON1	25	7	1	30	1.152	29.228	0.7241	0.5024
EYS	TAAR6	25	4	0	29	0.662	27.257	1	0.2831
EYS	TAS2R16	25	4	0	29	0.663	27.256	1	0.2829
EYS	TP53	25	114	18	103	15.759	106.338	0.2196	0.7972
EYS	USH2A	25	48	10	53	7.318	57.484	0.1482	0.8788
EYS	ZEB2	25	12	2	33	1.956	32.546	0.6155	0.5453
MAGEC1	ZNF804B	16	20	5	26	2.094	31.272	0.0387	0.9793
EYS	ZIK1	25	5	0	30	0.825	27.915	1	0.23
EYS	ZNF804B	25	20	6	33	3.211	37.935	0.0736	0.9527
CTNNA2	FRG2C	22	6	3	22	0.875	25.829	0.0405	0.9833
FAM135B	FBXW7	26	11	4	29	1.864	32.733	0.0923	0.9477
FAM135B	FRG2C	26	6	1	30	1.027	29.484	0.6828	0.5518
FAM135B	KEAP1	26	13	1	37	2.194	34.046	0.9191	0.1941
CSMD3	MYH1	77	16	11	71	7.225	77.628	0.0414	0.967
FAM135B	KLHL4	26	13	1	37	2.195	34.045	0.9192	0.1941
FAM135B	KRAS	26	5	0	31	0.856	28.841	1	0.217
FAM135B	LRP1B	26	50	8	60	7.891	59.316	0.5636	0.4888
FAM135B	LRRC7	26	19	4	37	3.173	38.014	0.3943	0.7023
FAM135B	MAGEC1	26	16	2	38	2.685	36.026	0.7924	0.331
FAM135B	MYH1	26	16	3	36	2.685	36.026	0.5262	0.5987
FAM135B	NCAM2	26	11	1	35	1.865	32.732	0.8799	0.267
FAM135B	NFE2L2	26	29	6	43	4.749	44.756	0.3267	0.739
FAM135B	NLRP3	26	12	1	36	2.031	33.386	0.9019	0.228
FAM135B	OPCML	26	7	0	33	1.194	30.134	1	0.1405
FAM135B	OR4N4	26	8	2	30	1.364	30.779	0.4088	0.7445
FAM135B	OR51G2	26	7	1	31	1.195	30.132	0.7384	0.4828
FAM135B	OR5D13	26	6	3	26	1.026	29.486	0.0623	0.9711
FAM135B	OR5M8	26	4	0	30	0.688	28.196	1	0.2702
FAM135B	OR8B12	26	7	0	33	1.194	30.133	1	0.1405
FAM135B	OR8H1	26	3	0	29	0.516	27.556	1	0.3353
FAM135B	PCDH15	26	17	3	37	2.85	36.682	0.5711	0.5519
FAM135B	PCDHA1	26	10	2	32	1.698	32.081	0.5328	0.6309
CSMD3	OR5M8	77	4	4	73	1.826	76.6	0.0416	0.9723
FAM135B	PIK3CA	26	15	5	31	2.522	35.364	0.0817	0.9503
FAM135B	PTEN	26	20	3	40	3.332	38.683	0.6886	0.4227
FAM135B	STON1	26	7	2	29	1.194	30.135	0.3417	0.7999
FAM135B	TAAR6	26	4	2	26	0.687	28.196	0.137	0.9382
FAM135B	TAS2R16	26	4	1	28	0.688	28.194	0.5344	0.7044
FAM135B	TP53	26	114	15	110	16.382	106.082	0.7977	0.2185
FAM135B	USH2A	26	48	7	60	7.599	57.911	0.6918	0.3598
FAM135B	ZEB2	26	12	3	32	2.03	33.389	0.3292	0.7819
ADAMTS12	NFE2L2	24	29	8	37	4.399	43.477	0.0431	0.9707
FAM135B	ZIK1	26	5	1	29	0.857	28.84	0.6153	0.6263
FAM135B	ZIC1	26	13	5	29	2.195	34.044	0.0457	0.9745
FAM5C	FBXW7	11	11	2	18	0.813	20.013	0.1892	0.9183
FAM5C	FRG2C	11	6	0	17	0.45	15.817	1	0.4476
FAM5C	KEAP1	11	13	0	24	0.959	21.695	1	0.2197
FAM5C	KIF2B	11	12	1	21	0.887	20.853	0.6163	0.6473
FAM5C	KLHL4	11	13	1	22	0.959	21.696	0.6463	0.6129
FAM5C	KRAS	11	5	0	16	0.374	14.983	1	0.4959
FAM5C	LRP1B	11	50	3	55	3.411	53.453	0.7212	0.3728
FAM5C	LRRC7	11	19	0	30	1.381	26.775	1	0.1199
FAM5C	MAGEC1	11	16	1	25	1.171	24.232	0.7235	0.5163
FAM5C	MYH1	11	16	1	25	1.171	24.232	0.7232	0.5166
FAM5C	NCAM2	11	11	2	18	0.815	20.009	0.19	0.9179
FAM5C	NFE2L2	11	29	3	34	2.067	35.298	0.3414	0.7691
FAM5C	NLRP3	11	12	1	21	0.887	20.852	0.6165	0.6468
FAM5C	OPCML	11	7	0	18	0.522	16.655	1	0.405
FAM5C	OR4N4	11	8	1	17	0.596	17.493	0.4704	0.7879
FAM5C	OR51G2	11	7	1	16	0.523	16.654	0.4259	0.8223
CDH9	FBXW7	12	11	3	17	0.887	20.853	0.0459	0.9825
FAM5C	OR5M8	11	4	0	15	0.301	14.147	1	0.5479
FAM5C	OR8B12	11	7	1	16	0.522	16.655	0.4258	0.8229
FAM5C	OR8H1	11	3	1	12	0.227	13.313	0.2112	0.9452
FAM5C	PCDH15	11	17	0	28	1.242	25.077	1	0.1465
FAM5C	PCDHA1	11	10	1	19	0.743	19.17	0.5499	0.7171
FAM5C	PCDHB8	11	10	1	19	0.743	19.17	0.5492	0.7168
FAM5C	PIK3CA	11	15	0	26	1.101	23.385	1	0.1807
FAM5C	PTEN	11	20	0	31	1.453	27.62	1	0.1077
FAM5C	STON1	11	7	0	18	0.524	16.653	1	0.4045
FAM5C	TAAR6	11	4	1	13	0.301	14.147	0.271	0.9185
FAM5C	TAS2R16	11	4	0	15	0.301	14.148	1	0.5479
FAM5C	TP53	11	114	7	111	6.976	110.072	0.6289	0.4123
FAM5C	USH2A	11	48	3	53	3.284	51.72	0.6923	0.4074
FAM5C	ZEB2	11	12	1	21	0.885	20.856	0.6166	0.6476
FAM5C	ZIC1	11	13	1	22	0.959	21.695	0.6471	0.6127
FAM5C	ZIK1	11	5	1	14	0.376	14.981	0.3272	0.8884
FAM5C	ZNF804B	11	20	1	29	1.45	27.625	0.8006	0.4027
FBXW7	FRG2C	11	6	0	17	0.449	15.817	1	0.4482
FBXW7	KEAP1	11	13	1	22	0.96	21.692	0.6474	0.612
FBXW7	KIF2B	11	12	0	23	0.887	20.851	1	0.2436
FBXW7	KLHL4	11	13	1	22	0.959	21.695	0.6469	0.6126
FBXW7	KRAS	11	5	0	16	0.375	14.981	1	0.4943
FBXW7	LRP1B	11	50	5	51	3.408	53.458	0.2256	0.8309
FBXW7	LRRC7	11	19	3	24	1.385	26.767	0.145	0.9241
FBXW7	MAGEC1	11	16	2	23	1.171	24.231	0.3308	0.8175
OR4N4	OR51G2	8	7	2	11	0.383	13.979	0.0477	0.9878
FBXW7	NCAM2	11	11	1	20	0.814	20.011	0.5839	0.6817
FBXW7	NFE2L2	11	29	4	32	2.066	35.301	0.1269	0.9231
FBXW7	NLRP3	11	12	0	23	0.888	20.85	1	0.2431
FBXW7	OPCML	11	7	0	18	0.522	16.656	1	0.4046
FBXW7	OR4N4	11	8	0	19	0.597	17.491	1	0.3657
FBXW7	OR51G2	11	7	0	18	0.522	16.656	1	0.4052
FBXW7	OR5D13	11	6	2	13	0.45	15.816	0.0649	0.9812
FBXW7	OR5M8	11	4	0	15	0.301	14.148	1	0.5477
FBXW7	OR8B12	11	7	0	18	0.523	16.654	1	0.4048
FBXW7	OR8H1	11	3	0	14	0.226	13.314	1	0.6059
FBXW7	PCDH15	11	17	0	28	1.243	25.074	1	0.146
CDH11	CDH8	7	8	2	11	0.383	13.979	0.0482	0.9881
FBXW7	PCDHB8	11	10	1	19	0.743	19.169	0.5498	0.7172
FBXW7	PIK3CA	11	15	1	24	1.102	23.382	0.7004	0.5468
FBXW7	PTEN	11	20	2	27	1.454	27.617	0.4424	0.7214
FBXW7	STON1	11	7	1	16	0.523	16.654	0.4258	0.8226
FBXW7	TAAR6	11	4	0	15	0.302	14.145	1	0.5469
FBXW7	TAS2R16	11	4	0	15	0.302	14.145	1	0.5472
FBXW7	TP53	11	114	8	109	6.973	110.077	0.3761	0.6616
FBXW7	USH2A	11	48	3	53	3.284	51.718	0.6923	0.4072
FBXW7	ZEB2	11	12	1	21	0.886	20.854	0.617	0.6471
FBXW7	ZIC1	11	13	1	22	0.959	21.695	0.6463	0.6122
FBXW7	ZIK1	11	5	0	16	0.376	14.98	1	0.4949
FBXW7	ZNF804B	11	20	1	29	1.451	27.623	0.8009	0.4024
FRG2C	KEAP1	6	13	0	19	0.529	17.631	1	0.3944
FRG2C	KIF2B	6	12	1	16	0.489	16.724	0.4051	0.8363
FRG2C	KLHL4	6	13	2	15	0.529	17.631	0.088	0.9711
FRG2C	KRAS	6	5	0	11	0.207	10.393	1	0.6531
FRG2C	LRP1B	6	50	3	50	1.871	51.608	0.2755	0.8094
CDH7	STON1	8	7	2	11	0.384	13.977	0.0482	0.9881
FRG2C	MAGEC1	6	16	1	20	0.647	20.356	0.5023	0.7544
FRG2C	MYH1	6	16	0	22	0.645	20.359	1	0.3275
FRG2C	NCAM2	6	11	0	17	0.45	15.816	1	0.4475
FRG2C	NFE2L2	6	29	0	35	1.138	32.232	1	0.1442
FRG2C	NLRP3	6	12	1	16	0.489	16.724	0.4055	0.8365
FRG2C	OPCML	6	7	0	13	0.289	12.199	1	0.5759
FRG2C	OR4N4	6	8	1	12	0.329	13.103	0.2914	0.9114
FRG2C	OR51G2	6	7	0	13	0.289	12.199	1	0.5765
FRG2C	OR5D13	6	6	0	12	0.247	11.297	1	0.6136
FRG2C	OR5M8	6	4	0	10	0.166	9.493	1	0.6962
FRG2C	OR8B12	6	7	0	13	0.289	12.199	1	0.5764
FRG2C	OR8H1	6	3	1	7	0.124	8.593	0.1201	0.9815
FRG2C	PCDH15	6	17	1	21	0.685	21.267	0.5234	0.7334
FRG2C	PCDHA1	6	10	0	16	0.409	14.913	1	0.4782
FRG2C	PCDHB8	6	10	0	16	0.41	14.912	1	0.4774
FRG2C	PIK3CA	6	15	0	21	0.606	19.45	1	0.3488
FRG2C	PTEN	6	20	0	26	0.8	24.002	1	0.2548
FRG2C	STON1	6	7	1	11	0.289	12.198	0.2607	0.9279
FRG2C	TAAR6	6	4	0	10	0.166	9.493	1	0.6958
FRG2C	TAS2R16	6	4	1	8	0.166	9.492	0.1579	0.9702
FRG2C	TP53	6	114	3	114	3.811	111.478	0.8704	0.1726
FRG2C	USH2A	6	48	3	48	1.807	49.75	0.2542	0.8273
FRG2C	ZEB2	6	12	0	18	0.488	16.726	1	0.4214
CDH10	ZEB2	29	12	5	31	2.252	35.915	0.0497	0.9715
FRG2C	ZIK1	6	5	1	9	0.206	10.395	0.1926	0.958
FRG2C	ZNF804B	6	20	2	22	0.802	23.998	0.1828	0.9166
KEAP1	KIF2B	13	12	0	25	1.043	22.512	1	0.1957
KEAP1	KLHL4	13	13	0	26	1.129	23.327	1	0.1743
KEAP1	KRAS	13	5	0	18	0.441	16.821	1	0.4432
KEAP1	LRP1B	13	50	5	53	4.019	54.209	0.3704	0.7015
KEAP1	LRRC7	13	19	1	30	1.628	28.252	0.8379	0.3445
KEAP1	MAGEC1	13	16	1	27	1.381	25.784	0.7822	0.4333
KEAP1	MYH1	13	16	1	27	1.38	25.785	0.7821	0.4336
KEAP1	NCAM2	13	11	0	24	0.959	21.694	1	0.2203
OR5M8	TP53	4	114	1	116	2.545	112.043	0.9837	0.0365
KEAP1	NLRP3	13	12	0	25	1.043	22.512	1	0.1961
KEAP1	OPCML	13	7	1	18	0.615	18.443	0.4824	0.776
KEAP1	OR4N4	13	8	0	21	0.704	19.249	1	0.3118
KEAP1	OR51G2	13	7	0	20	0.614	18.445	1	0.3519
KEAP1	OR5D13	13	6	0	19	0.529	17.63	1	0.3948
KEAP1	OR5M8	13	4	0	17	0.354	16.013	1	0.4979
KEAP1	OR8B12	13	7	0	20	0.615	18.442	1	0.351
KEAP1	OR8H1	13	3	0	16	0.266	15.206	1	0.5596
KEAP1	PCDH15	13	17	2	26	1.464	26.605	0.4456	0.7208
KEAP1	PCDHA1	13	10	2	19	0.873	20.881	0.2127	0.9032
KEAP1	PCDHB8	13	10	0	23	0.875	20.878	1	0.2473
KEAP1	PIK3CA	13	15	2	24	1.298	24.963	0.3812	0.7774
KEAP1	PTEN	13	20	2	29	1.709	29.079	0.5337	0.6345
KEAP1	STON1	13	7	1	18	0.616	18.44	0.4829	0.7754
KEAP1	TAAR6	13	4	0	17	0.354	16.012	1	0.4979
KEAP1	TAS2R16	13	4	0	17	0.353	16.016	1	0.499
KEAP1	TP53	13	114	11	105	8.236	109.524	0.0827	0.9294
KEAP1	USH2A	13	48	3	55	3.874	52.512	0.8043	0.2752
KEAP1	ZEB2	13	12	0	25	1.045	22.509	1	0.1957
KEAP1	ZIC1	13	13	0	26	1.128	23.328	1	0.1741
KEAP1	ZIK1	13	5	1	16	0.441	16.822	0.3743	0.8563
KEAP1	ZNF804B	13	20	1	31	1.71	29.079	0.8532	0.319
KIF2B	KLHL4	12	13	0	25	1.044	22.512	1	0.196
KIF2B	KRAS	12	5	0	17	0.409	15.901	1	0.4689
KIF2B	LRP1B	12	50	4	54	3.716	53.83	0.5405	0.5492
KIF2B	LRRC7	12	19	1	29	1.504	27.514	0.8128	0.3853
KIF2B	MAGEC1	12	16	1	26	1.279	25.003	0.7558	0.4724
KIF2B	MYH1	12	16	2	24	1.277	25.006	0.3727	0.7842
KIF2B	NCAM2	12	11	1	21	0.886	20.855	0.6165	0.6472
TP53	ZIC1	114	13	5	117	8.239	109.518	0.9861	0.0189
KIF2B	NLRP3	12	12	3	18	0.965	21.684	0.0578	0.9764
KIF2B	OPCML	12	7	1	17	0.57	17.546	0.4553	0.7985
KIF2B	OR4N4	12	8	2	16	0.648	18.375	0.1283	0.9522
KIF2B	OR51G2	12	7	1	17	0.569	17.549	0.4551	0.7996
KIF2B	OR5D13	12	6	0	18	0.488	16.726	1	0.4209
KIF2B	OR5M8	12	4	0	16	0.327	15.081	1	0.5228
KIF2B	OR8B12	12	7	0	19	0.568	17.55	1	0.3777
KIF2B	OR8H1	12	3	0	15	0.246	14.261	1	0.5828
KIF2B	PCDH15	12	17	1	27	1.353	25.841	0.7761	0.442
KIF2B	PCDHA1	12	10	0	22	0.807	20.028	1	0.2725
KIF2B	PCDHB8	12	10	2	18	0.81	20.022	0.1873	0.9187
KIF2B	PIK3CA	12	15	3	21	1.2	24.172	0.1027	0.9515
KIF2B	PTEN	12	20	1	30	1.583	28.345	0.8299	0.3579
KIF2B	STON1	12	7	1	17	0.568	17.55	0.4541	0.7998
KIF2B	TAAR6	12	4	1	14	0.327	15.08	0.292	0.9059
KIF2B	TAS2R16	12	4	0	16	0.328	15.08	1	0.5226
KIF2B	TP53	12	114	7	112	7.605	109.8	0.7573	0.2769
KIF2B	USH2A	12	48	4	52	3.581	52.112	0.5055	0.585
KIF2B	ZEB2	12	12	1	22	0.964	21.684	0.6491	0.6103
KIF2B	ZIC1	12	13	3	19	1.043	22.514	0.0716	0.9696
KIF2B	ZIK1	12	5	0	17	0.409	15.901	1	0.4685
KIF2B	ZNF804B	12	20	4	24	1.582	28.349	0.0544	0.9728
KLHL4	KRAS	13	5	0	18	0.443	16.819	1	0.4429
KLHL4	LRP1B	13	50	5	53	4.016	54.215	0.3691	0.7027
KLHL4	LRRC7	13	19	2	28	1.628	28.254	0.5049	0.6638
KLHL4	MAGEC1	13	16	1	27	1.38	25.787	0.7818	0.4335
KLHL4	MYH1	13	16	0	29	1.38	25.787	1	0.1225
KLHL4	NCAM2	13	11	0	24	0.958	21.696	1	0.2204
KLHL4	NFE2L2	13	29	4	34	2.43	36.544	0.2058	0.8644
KLHL4	NLRP3	13	12	1	23	1.045	22.509	0.6796	0.5732
KLHL4	OPCML	13	7	0	20	0.615	18.442	1	0.3514
KLHL4	OR4N4	13	8	0	21	0.702	19.253	1	0.3127
KLHL4	OR51G2	13	7	1	18	0.614	18.444	0.4818	0.7756
KLHL4	OR5D13	13	6	2	15	0.528	17.632	0.0879	0.971
KLHL4	OR5M8	13	4	0	17	0.355	16.013	1	0.4983
KLHL4	OR8B12	13	7	1	18	0.616	18.441	0.4826	0.7753
KLHL4	OR8H1	13	3	0	16	0.266	15.206	1	0.5595
KLHL4	PCDH15	13	17	2	26	1.464	26.606	0.4453	0.721
KLHL4	PCDHA1	13	10	1	21	0.874	20.88	0.611	0.6524
KLHL4	PCDHB8	13	10	1	21	0.873	20.881	0.6107	0.6528
KLHL4	PIK3CA	13	15	1	26	1.295	24.969	0.7597	0.467
KLHL4	PTEN	13	20	1	31	1.71	29.078	0.8526	0.3188
KLHL4	STON1	13	7	1	18	0.615	18.443	0.4815	0.7758
KLHL4	TAAR6	13	4	0	17	0.354	16.013	1	0.4981
KLHL4	TAS2R16	13	4	1	15	0.354	16.013	0.3125	0.8929
KLHL4	TP53	13	114	9	109	8.24	109.516	0.4477	0.5886
KLHL4	USH2A	13	48	4	53	3.872	52.515	0.5788	0.511
KLHL4	ZEB2	13	12	0	25	1.042	22.514	1	0.1958
KLHL4	ZIC1	13	13	1	24	1.129	23.326	0.709	0.5356
KLHL4	ZIK1	13	5	1	16	0.441	16.822	0.3743	0.8555
KLHL4	ZNF804B	13	20	3	27	1.71	29.078	0.2335	0.8609
C6	USH2A	18	48	2	62	5.323	54.551	0.9884	0.024
KRAS	LRRC7	5	19	2	20	0.636	22.356	0.1214	0.9517
KRAS	MAGEC1	5	16	1	19	0.54	19.585	0.4403	0.8033
KRAS	MYH1	5	16	0	21	0.539	19.588	1	0.376
KRAS	NCAM2	5	11	0	16	0.376	14.981	1	0.4948
KRAS	NFE2L2	5	29	0	34	0.949	31.626	1	0.1832
KRAS	NLRP3	5	12	0	17	0.409	15.9	1	0.4688
KRAS	OPCML	5	7	0	12	0.241	11.309	1	0.6176
KRAS	OR4N4	5	8	0	13	0.275	12.226	1	0.5849
KRAS	OR51G2	5	7	0	12	0.241	11.31	1	0.6182
KRAS	OR5D13	5	6	0	11	0.207	10.393	1	0.6529
KRAS	OR5M8	5	4	0	9	0.139	8.563	1	0.7296
KRAS	OR8B12	5	7	0	12	0.241	11.31	1	0.6181
KRAS	OR8H1	5	3	0	8	0.104	7.649	1	0.7715
KRAS	PCDH15	5	17	1	20	0.572	20.509	0.4602	0.7863
KRAS	PCDHA1	5	10	1	13	0.341	14.064	0.3014	0.9042
KRAS	PCDHB8	5	10	1	13	0.341	14.064	0.3014	0.904
KRAS	PIK3CA	5	15	1	18	0.506	18.666	0.4181	0.8219
KRAS	PTEN	5	20	0	25	0.668	23.281	1	0.3013
KRAS	STON1	5	7	0	12	0.241	11.31	1	0.6182
KRAS	TAAR6	5	4	1	7	0.139	8.562	0.1335	0.9783
KRAS	TAS2R16	5	4	0	9	0.139	8.563	1	0.7299
KRAS	TP53	5	114	4	111	3.18	111.756	0.3992	0.6592
KRAS	USH2A	5	48	1	51	1.508	49.363	0.8388	0.3109
KRAS	ZEB2	5	12	1	15	0.409	15.901	0.3509	0.872
KRAS	ZIC1	5	13	0	18	0.441	16.823	1	0.4442
KRAS	ZIK1	5	5	0	10	0.173	9.479	1	0.6906
KRAS	ZNF804B	5	20	0	25	0.668	23.281	1	0.3022
LRP1B	LRRC7	50	19	7	55	5.823	56.526	0.352	0.7038
LRP1B	MAGEC1	50	16	6	54	4.925	55.358	0.3612	0.7018
LRP1B	MYH1	50	16	5	56	4.925	55.359	0.5842	0.4906
LRP1B	NCAM2	50	11	2	57	3.409	53.457	0.9073	0.1575
LRP1B	NFE2L2	50	29	7	65	8.757	60.554	0.8432	0.1904
LRP1B	NLRP3	50	12	5	52	3.713	53.835	0.2963	0.7694
LRP1B	OPCML	50	7	4	49	2.182	51.971	0.1366	0.9091
LRP1B	OR4N4	50	8	2	54	2.488	52.343	0.7735	0.3391
LRP1B	OR51G2	50	7	3	51	2.181	51.973	0.3783	0.7207
LRP1B	OR5D13	50	6	2	52	1.873	51.605	0.6096	0.5257
LRP1B	OR5M8	50	4	3	48	1.253	50.879	0.091	0.9463
LRP1B	OR8B12	50	7	2	53	2.182	51.971	0.7005	0.4263
LRP1B	OR8H1	50	3	1	51	0.941	50.518	0.6797	0.5129
LRP1B	PCDH15	50	17	5	57	5.222	55.752	0.6464	0.4253
LRP1B	PCDHA1	50	10	2	56	3.104	53.083	0.8748	0.2057
LRP1B	PCDHB8	50	10	3	54	3.102	53.086	0.6512	0.4512
LRP1B	PIK3CA	50	15	4	57	4.623	54.975	0.7387	0.3355
LRP1B	PTEN	50	20	5	60	6.12	56.919	0.7974	0.2563
LRP1B	STON1	50	7	3	51	2.182	51.971	0.3786	0.7207
LRP1B	TAAR6	50	4	2	50	1.252	50.879	0.3708	0.7511
LRP1B	TAS2R16	50	4	1	52	1.252	50.881	0.7811	0.3896
LRP1B	TP53	50	114	34	96	31.155	100.349	0.2088	0.8001
LRP1B	USH2A	50	48	18	62	14.125	68.672	0.1037	0.9088
LRP1B	ZEB2	50	12	4	54	3.713	53.835	0.5404	0.5492
LRP1B	ZIC1	50	13	4	55	4.02	54.208	0.6149	0.4719
LRP1B	ZIK1	50	5	0	55	1.563	51.241	1	0.0572
LRP1B	ZNF804B	50	20	5	60	6.122	56.916	0.7971	0.2563
LRRC7	MAGEC1	19	16	4	27	1.991	30.488	0.1167	0.9331
LRRC7	MYH1	19	16	1	33	1.993	30.485	0.8947	0.2444
LRRC7	NCAM2	19	11	2	26	1.384	26.769	0.4149	0.7467
LRRC7	NFE2L2	19	29	3	42	3.515	40.299	0.7277	0.3756
LRRC7	NLRP3	19	12	1	29	1.506	27.511	0.8134	0.3851
LRRC7	OPCML	19	7	0	26	0.888	23.821	1	0.2297
LRRC7	OR4N4	19	8	0	27	1.013	24.556	1	0.1952
LRRC7	OR51G2	19	7	0	26	0.888	23.822	1	0.23
LRRC7	OR5D13	19	6	0	25	0.762	23.089	1	0.2713
LRRC7	OR5M8	19	4	1	21	0.51	21.626	0.4239	0.8093
LRRC7	OR8B12	19	7	0	26	0.887	23.823	1	0.2298
LRRC7	OR8H1	19	3	0	22	0.383	20.897	1	0.4415
LRRC7	PCDH15	19	17	2	32	2.111	31.236	0.6571	0.5015
LRRC7	PCDHA1	19	10	1	27	1.261	26.031	0.7518	0.475
LRRC7	PCDHB8	19	10	2	25	1.262	26.029	0.3673	0.7872
LRRC7	PIK3CA	19	15	2	30	1.87	29.743	0.5864	0.5805
PCDH15	TP53	17	114	6	119	10.754	108.438	0.9968	0.0042
LRRC7	STON1	19	7	2	22	0.887	23.823	0.2168	0.8968
LRRC7	TAAR6	19	4	1	21	0.51	21.624	0.4247	0.8092
LRRC7	TAS2R16	19	4	1	21	0.51	21.627	0.4237	0.8095
LRRC7	TP53	19	114	10	113	12.007	107.907	0.8961	0.1183
LRRC7	USH2A	19	48	8	51	5.611	54.961	0.1552	0.8778
LRRC7	ZEB2	19	12	2	27	1.507	27.509	0.4612	0.7048
LRRC7	ZIC1	19	13	3	26	1.627	28.255	0.2101	0.8789
LRRC7	ZIK1	19	5	1	22	0.636	22.358	0.4984	0.7508
LRRC7	ZNF804B	19	20	5	29	2.472	33.479	0.0764	0.9546
MAGEC1	MYH1	16	16	0	32	1.687	28.134	1	0.0801
MAGEC1	NCAM2	16	11	0	27	1.173	24.228	1	0.1621
MAGEC1	NFE2L2	16	29	3	39	2.978	38.411	0.6056	0.5144
MAGEC1	NLRP3	16	12	2	24	1.276	25.008	0.3728	0.7843
MAGEC1	OPCML	16	7	0	23	0.752	21.129	1	0.2847
MAGEC1	OR4N4	16	8	1	22	0.857	21.904	0.6055	0.6553
MAGEC1	OR51G2	16	7	0	23	0.751	21.131	1	0.2844
MAGEC1	OR5D13	16	6	1	20	0.647	20.356	0.502	0.7539
MAGEC1	OR5M8	16	4	1	18	0.432	18.819	0.3695	0.853
MAGEC1	OR8B12	16	7	0	23	0.753	21.128	1	0.2842
MAGEC1	OR8H1	16	3	0	19	0.325	18.05	1	0.4968
MAGEC1	PCDH15	16	17	2	29	1.791	28.912	0.5611	0.6075
MAGEC1	PCDHA1	16	10	1	24	1.066	23.458	0.6881	0.561
MAGEC1	PCDHB8	16	10	2	22	1.068	23.454	0.2892	0.8491
MAGEC1	PIK3CA	16	15	2	27	1.585	27.35	0.4891	0.6799
MAGEC1	PTEN	16	20	3	30	2.092	31.275	0.3486	0.7674
MAGEC1	STON1	16	7	0	23	0.755	21.124	1	0.2839
MAGEC1	TAAR6	16	4	0	20	0.433	18.816	1	0.4323
MAGEC1	TAS2R16	16	4	0	20	0.432	18.818	1	0.4325
MAGEC1	TP53	16	114	9	112	10.127	108.704	0.8136	0.2105
MAGEC1	USH2A	16	48	6	52	4.746	53.73	0.3232	0.7379
MAGEC1	ZEB2	16	12	1	26	1.277	25.005	0.7551	0.4728
MAGEC1	ZIC1	16	13	2	25	1.38	25.786	0.4129	0.7505
MAGEC1	ZIK1	16	5	0	21	0.54	19.585	1	0.376
CDH10	CTNNA2	29	22	0	51	4.052	42.193	1	0.0027
MYH1	NCAM2	16	11	2	23	1.171	24.231	0.331	0.8175
MYH1	NFE2L2	16	29	5	35	2.975	38.416	0.1492	0.8995
MYH1	NLRP3	16	12	2	24	1.277	25.007	0.3725	0.7844
MYH1	OPCML	16	7	0	23	0.752	21.13	1	0.2846
MYH1	OR4N4	16	8	0	24	0.859	21.901	1	0.2474
MYH1	OR51G2	16	7	0	23	0.752	21.129	1	0.2846
MYH1	OR5D13	16	6	0	22	0.647	20.355	1	0.3267
MYH1	OR5M8	16	4	1	18	0.433	18.817	0.3705	0.8524
MYH1	OR8B12	16	7	0	23	0.752	21.13	1	0.2847
MYH1	OR8H1	16	3	0	19	0.325	18.049	1	0.4968
MYH1	PCDH15	16	17	2	29	1.789	28.917	0.5601	0.6091
MYH1	PCDHA1	16	10	0	26	1.068	23.453	1	0.1872
MYH1	PCDHB8	16	10	1	24	1.067	23.455	0.6886	0.5609
MYH1	PIK3CA	16	15	2	27	1.584	27.352	0.4891	0.6802
CSMD3	OR51G2	77	7	0	84	3.188	76.827	1	0.003
CRB1	NFE2L2	16	29	0	45	2.978	38.41	1	0.0126
MYH1	TAAR6	16	4	1	18	0.432	18.818	0.3698	0.8526
MYH1	TAS2R16	16	4	0	20	0.432	18.819	1	0.4326
MYH1	TP53	16	114	9	112	10.124	108.709	0.8129	0.211
MYH1	USH2A	16	48	3	58	4.745	53.731	0.9074	0.1407
MYH1	ZEB2	16	12	1	26	1.275	25.009	0.7543	0.4733
MYH1	ZIC1	16	13	2	25	1.38	25.787	0.4129	0.7501
MYH1	ZIK1	16	5	1	19	0.54	19.586	0.4402	0.8042
MYH1	ZNF804B	16	20	1	34	2.092	31.275	0.9065	0.2218
NCAM2	NFE2L2	11	29	2	36	2.064	35.305	0.6498	0.5038
NCAM2	NLRP3	11	12	0	23	0.885	20.855	1	0.2443
NCAM2	OPCML	11	7	1	16	0.523	16.653	0.4265	0.8218
NCAM2	OR4N4	11	8	0	19	0.597	17.491	1	0.3657
NCAM2	OR51G2	11	7	0	18	0.524	16.653	1	0.4045
NCAM2	OR5D13	11	6	0	17	0.45	15.815	1	0.4469
NCAM2	OR5M8	11	4	0	15	0.301	14.147	1	0.5481
NCAM2	OR8B12	11	7	0	18	0.523	16.653	1	0.4047
NCAM2	OR8H1	11	3	1	12	0.226	13.313	0.2111	0.9453
NCAM2	PCDH15	11	17	1	26	1.244	25.072	0.7459	0.4847
NCAM2	PCDHA1	11	10	0	21	0.743	19.169	1	0.2984
NCAM2	PCDHB8	11	10	0	21	0.742	19.171	1	0.2989
NCAM2	PIK3CA	11	15	0	26	1.102	23.381	1	0.1792
NCAM2	PTEN	11	20	2	27	1.452	27.621	0.4409	0.7223
NCAM2	STON1	11	7	2	14	0.524	16.652	0.0865	0.9723
NCAM2	TAAR6	11	4	0	15	0.301	14.146	1	0.5477
NCAM2	TAS2R16	11	4	0	15	0.3	14.148	1	0.5477
NCAM2	TP53	11	114	9	107	6.976	110.072	0.1623	0.8598
NCAM2	USH2A	11	48	4	51	3.284	51.718	0.4261	0.6621
NCAM2	ZEB2	11	12	0	23	0.886	20.854	1	0.2444
NCAM2	ZIC1	11	13	0	24	0.96	21.693	1	0.2202
NCAM2	ZIK1	11	5	1	14	0.376	14.98	0.3277	0.8878
NCAM2	ZNF804B	11	20	0	31	1.452	27.621	1	0.1077
NFE2L2	NLRP3	29	12	2	37	2.248	35.922	0.6988	0.4472
NFE2L2	OPCML	29	7	0	36	1.326	32.84	1	0.1126
NFE2L2	OR4N4	29	8	1	35	1.512	33.453	0.8215	0.3607
NFE2L2	OR51G2	29	7	3	30	1.324	32.844	0.125	0.9325
NFE2L2	OR5D13	29	6	1	33	1.139	32.231	0.724	0.496
NFE2L2	OR5M8	29	4	0	33	0.759	31.023	1	0.2346
NFE2L2	OR8B12	29	7	2	32	1.324	32.843	0.3948	0.7535
NFE2L2	OR8H1	29	3	0	32	0.572	30.414	1	0.2978
NFE2L2	PCDH15	29	17	1	44	3.155	39.043	0.9753	0.0693
NFE2L2	PCDHA1	29	10	2	35	1.882	34.684	0.5946	0.5634
NFE2L2	PCDHB8	29	10	2	35	1.881	34.686	0.595	0.5643
NFE2L2	PIK3CA	29	15	1	42	2.796	37.787	0.9617	0.1026
NFE2L2	PTEN	29	20	4	41	3.693	40.931	0.5274	0.5712
NFE2L2	STON1	29	7	1	34	1.324	32.845	0.7768	0.4253
NFE2L2	TAAR6	29	4	0	33	0.762	31.017	1	0.2341
NFE2L2	TAS2R16	29	4	2	29	0.761	31.018	0.1639	0.9204
NFE2L2	TP53	29	114	19	105	18.24	105.336	0.4611	0.5587
NFE2L2	USH2A	29	48	8	61	8.436	59.206	0.6571	0.391
CTNNA2	PTEN	22	20	0	42	2.842	35.704	1	0.0158
NFE2L2	ZIC1	29	13	4	34	2.433	36.539	0.2068	0.8635
NFE2L2	ZIK1	29	5	0	34	0.948	31.629	1	0.1844
NFE2L2	ZNF804B	29	20	5	39	3.69	40.937	0.2961	0.7771
NLRP3	OPCML	12	7	1	17	0.569	17.548	0.4553	0.7995
C6	CTNNA2	18	22	0	40	2.569	34.273	1	0.0232
NLRP3	OR51G2	12	7	1	17	0.569	17.548	0.455	0.7989
NLRP3	OR5D13	12	6	0	18	0.49	16.723	1	0.4202
NLRP3	OR5M8	12	4	1	14	0.327	15.08	0.292	0.9061
NLRP3	OR8B12	12	7	0	19	0.568	17.551	1	0.3778
NLRP3	OR8H1	12	3	0	15	0.247	14.258	1	0.5821
NLRP3	PCDH15	12	17	2	25	1.351	25.845	0.4019	0.7585
NLRP3	PCDHA1	12	10	1	20	0.808	20.025	0.5816	0.6845
NLRP3	PCDHB8	12	10	1	20	0.808	20.026	0.5809	0.6848
NLRP3	PIK3CA	12	15	3	21	1.198	24.176	0.1019	0.9519
NLRP3	PTEN	12	20	4	24	1.582	28.347	0.0543	0.9728
NLRP3	STON1	12	7	0	19	0.569	17.549	1	0.3775
NLRP3	TAAR6	12	4	0	16	0.328	15.079	1	0.5221
NLRP3	TAS2R16	12	4	0	16	0.327	15.08	1	0.523
NLRP3	TP53	12	114	9	108	7.607	109.797	0.2959	0.7358
NLRP3	USH2A	12	48	5	50	3.58	52.113	0.2658	0.7976
NLRP3	ZEB2	12	12	1	22	0.966	21.68	0.6498	0.6098
NLRP3	ZIC1	12	13	3	19	1.045	22.509	0.0719	0.9694
NLRP3	ZIK1	12	5	0	17	0.409	15.9	1	0.4685
NLRP3	ZNF804B	12	20	1	30	1.582	28.348	0.8288	0.3589
OPCML	OR4N4	7	8	0	15	0.383	13.979	1	0.5002
OPCML	OR51G2	7	7	0	14	0.335	13.09	1	0.5372
OPCML	OR5D13	7	6	0	13	0.289	12.198	1	0.576
OPCML	OR5M8	7	4	0	11	0.193	10.423	1	0.6637
OPCML	OR8B12	7	7	0	14	0.337	13.087	1	0.5366
OPCML	OR8H1	7	3	0	10	0.144	9.537	1	0.7124
OPCML	PCDH15	7	17	0	24	0.798	22.025	1	0.265
OPCML	PCDHA1	7	10	0	17	0.478	15.76	1	0.434
OPCML	PCDHB8	7	10	0	17	0.476	15.764	1	0.4345
OPCML	PIK3CA	7	15	1	20	0.706	20.235	0.532	0.7284
OPCML	PTEN	7	20	0	27	0.934	24.718	1	0.2137
OPCML	STON1	7	7	0	14	0.336	13.088	1	0.5368
OPCML	TAAR6	7	4	0	11	0.193	10.423	1	0.6632
OPCML	TAS2R16	7	4	0	11	0.193	10.422	1	0.6634
OPCML	TP53	7	114	3	115	4.447	111.191	0.938	0.087
OPCML	USH2A	7	48	4	47	2.104	50.139	0.1218	0.9205
OPCML	ZEB2	7	12	0	19	0.57	17.546	1	0.3771
OPCML	ZIC1	7	13	1	18	0.615	18.442	0.4822	0.7755
OPCML	ZIK1	7	5	0	12	0.241	11.309	1	0.6178
OPCML	ZNF804B	7	20	0	27	0.931	24.724	1	0.2146
KEAP1	NFE2L2	13	29	0	42	2.431	36.542	1	0.0261
OR4N4	OR5D13	8	6	1	12	0.329	13.103	0.2919	0.9115
OR4N4	OR5M8	8	4	0	12	0.22	11.353	1	0.633
OR4N4	OR8B12	8	7	0	15	0.383	13.979	1	0.5008
OR4N4	OR8H1	8	3	0	11	0.166	10.48	1	0.6843
OR4N4	PCDH15	8	17	2	21	0.909	22.788	0.2261	0.8922
OR4N4	PCDHA1	8	10	0	18	0.543	16.614	1	0.396
OR4N4	PCDHB8	8	10	2	14	0.543	16.614	0.0934	0.9695
OR4N4	PIK3CA	8	15	1	21	0.807	21.017	0.5824	0.6812
OR4N4	PTEN	8	20	1	26	1.063	25.445	0.69	0.5534
OR4N4	STON1	8	7	0	15	0.384	13.978	1	0.5003
OR4N4	TAAR6	8	4	0	12	0.221	11.352	1	0.6326
OR4N4	TAS2R16	8	4	0	12	0.221	11.353	1	0.6326
OR4N4	TP53	8	114	6	110	5.084	110.902	0.3898	0.6559
OR4N4	USH2A	8	48	3	50	2.399	50.535	0.4482	0.6581
OR4N4	ZEB2	8	12	0	20	0.649	18.373	1	0.3387
OR4N4	ZIC1	8	13	2	17	0.701	19.255	0.147	0.942
OR4N4	ZIK1	8	5	0	13	0.275	12.227	1	0.5849
OR4N4	ZNF804B	8	20	2	24	1.063	25.444	0.2879	0.8476
OR51G2	OR5D13	7	6	0	13	0.289	12.199	1	0.5761
OR51G2	OR5M8	7	4	0	11	0.194	10.422	1	0.6633
OR51G2	OR8B12	7	7	1	12	0.336	13.088	0.2969	0.9091
OR51G2	OR8H1	7	3	0	10	0.145	9.536	1	0.7123
OR51G2	PCDH15	7	17	0	24	0.797	22.027	1	0.265
OR51G2	PCDHA1	7	10	1	15	0.477	15.762	0.3961	0.8454
OR51G2	PCDHB8	7	10	1	15	0.476	15.763	0.3955	0.8454
OR51G2	PIK3CA	7	15	1	20	0.707	20.232	0.5337	0.7279
OR51G2	PTEN	7	20	1	25	0.932	24.721	0.6399	0.611
OR51G2	STON1	7	7	0	14	0.337	13.087	1	0.5365
OR51G2	TAAR6	7	4	0	11	0.194	10.421	1	0.663
OR51G2	TAS2R16	7	4	0	11	0.193	10.423	1	0.6636
OR51G2	TP53	7	114	6	109	4.447	111.191	0.2034	0.8291
OR51G2	USH2A	7	48	3	49	2.101	50.145	0.352	0.7456
OR51G2	ZEB2	7	12	0	19	0.571	17.545	1	0.3767
OR51G2	ZIC1	7	13	0	20	0.615	18.443	1	0.3516
OR51G2	ZIK1	7	5	0	12	0.24	11.312	1	0.6188
OR51G2	ZNF804B	7	20	1	25	0.931	24.723	0.6401	0.6114
OR5D13	OR5M8	6	4	0	10	0.166	9.492	1	0.6959
OR5D13	OR8B12	6	7	0	13	0.289	12.198	1	0.5755
OR5D13	OR8H1	6	3	0	9	0.125	8.591	1	0.7405
OR5D13	PCDH15	6	17	1	21	0.686	21.265	0.5238	0.7326
OR5D13	PCDHA1	6	10	1	14	0.41	14.911	0.3512	0.8749
OR5D13	PCDHB8	6	10	1	14	0.409	14.912	0.3508	0.8758
OR5D13	PIK3CA	6	15	0	21	0.607	19.448	1	0.3484
OR5D13	PTEN	6	20	0	26	0.799	24.002	1	0.2541
OR5D13	STON1	6	7	0	13	0.288	12.2	1	0.5761
OR5D13	TAAR6	6	4	1	8	0.166	9.492	0.1576	0.9701
OR5D13	TAS2R16	6	4	0	10	0.166	9.493	1	0.6961
OR5D13	TP53	6	114	5	110	3.812	111.476	0.2878	0.7567
OR5D13	USH2A	6	48	2	50	1.806	49.751	0.5855	0.5532
OR5D13	ZEB2	6	12	1	16	0.488	16.725	0.4045	0.8362
OR5D13	ZIC1	6	13	1	17	0.529	17.629	0.4313	0.8158
OR5D13	ZIK1	6	5	1	9	0.206	10.395	0.1924	0.958
OR5D13	ZNF804B	6	20	1	24	0.8	24	0.5832	0.6703
OR5M8	OR8B12	4	7	0	11	0.194	10.422	1	0.6635
OR5M8	OR8H1	4	3	0	7	0.084	6.707	1	0.8037
OR5M8	PCDH15	4	17	2	17	0.459	19.753	0.065	0.9787
OR5M8	PCDHA1	4	10	0	14	0.274	13.216	1	0.5753
OR5M8	PCDHB8	4	10	0	14	0.275	13.215	1	0.5751
OR5M8	PIK3CA	4	15	0	19	0.407	17.881	1	0.4526
OR5M8	PTEN	4	20	0	24	0.536	22.562	1	0.358
OR5M8	STON1	4	7	0	11	0.193	10.423	1	0.6635
OR5M8	TAAR6	4	4	0	8	0.111	7.635	1	0.7655
OR5M8	TAS2R16	4	4	0	8	0.111	7.636	1	0.7666
NFE2L2	ZEB2	29	12	0	41	2.248	35.922	1	0.0334
OR5M8	USH2A	4	48	2	48	1.209	48.978	0.3518	0.768
OR5M8	ZEB2	4	12	0	16	0.327	15.081	1	0.5227
OR5M8	ZIC1	4	13	0	17	0.353	16.015	1	0.4987
OR5M8	ZIK1	4	5	0	9	0.139	8.564	1	0.7303
OR5M8	ZNF804B	4	20	0	24	0.537	22.561	1	0.3572
OR8B12	OR8H1	7	3	0	10	0.145	9.536	1	0.7119
KIF2B	NFE2L2	12	29	0	41	2.249	35.921	1	0.0336
OR8B12	PCDHA1	7	10	0	17	0.477	15.762	1	0.4345
OR8B12	PCDHB8	7	10	0	17	0.477	15.761	1	0.4346
OR8B12	PIK3CA	7	15	0	22	0.708	20.231	1	0.3052
OR8B12	PTEN	7	20	0	27	0.931	24.722	1	0.2153
OR8B12	STON1	7	7	0	14	0.336	13.088	1	0.5367
OR8B12	TAAR6	7	4	0	11	0.194	10.42	1	0.6625
OR8B12	TAS2R16	7	4	0	11	0.193	10.424	1	0.6642
OR8B12	TP53	7	114	5	111	4.446	111.193	0.497	0.5567
OR8B12	USH2A	7	48	1	53	2.104	50.14	0.9226	0.173
OR8B12	ZEB2	7	12	1	17	0.569	17.548	0.4551	0.7999
OR8B12	ZIC1	7	13	0	20	0.616	18.441	1	0.3511
OR8B12	ZIK1	7	5	0	12	0.242	11.309	1	0.6177
OR8B12	ZNF804B	7	20	1	25	0.933	24.72	0.6403	0.6104
OR8H1	PCDH15	3	17	0	20	0.345	18.997	1	0.4772
OR8H1	PCDHA1	3	10	0	13	0.206	12.369	1	0.6316
OR8H1	PCDHB8	3	10	0	13	0.206	12.369	1	0.6315
OR8H1	PIK3CA	3	15	0	18	0.306	17.099	1	0.5158
OR8H1	PTEN	3	20	0	23	0.403	21.845	1	0.424
OR8H1	STON1	3	7	0	10	0.145	9.535	1	0.7118
OR8H1	TAAR6	3	4	0	7	0.084	6.707	1	0.8029
OR8H1	TAS2R16	3	4	1	5	0.083	6.708	0.0816	0.991
OR8H1	TP53	3	114	2	113	1.908	112.334	0.7002	0.386
OR8H1	USH2A	3	48	0	51	0.907	48.599	1	0.1425
OR8H1	ZEB2	3	12	0	15	0.246	14.26	1	0.5827
OR8H1	ZIC1	3	13	0	16	0.266	15.206	1	0.5591
OR8H1	ZIK1	3	5	0	8	0.105	7.648	1	0.7711
OR8H1	ZNF804B	3	20	0	23	0.403	21.846	1	0.4236
PCDH15	PCDHA1	17	10	0	27	1.132	24.313	1	0.1703
PCDH15	PCDHB8	17	10	1	25	1.131	24.315	0.7103	0.532
PCDH15	PIK3CA	17	15	2	28	1.681	28.144	0.5238	0.6459
PCDH15	PTEN	17	20	1	35	2.216	32.013	0.9194	0.1953
PCDH15	STON1	17	7	1	22	0.797	22.027	0.5798	0.6801
PCDH15	TAAR6	17	4	0	21	0.459	19.751	1	0.4115
PCDH15	TAS2R16	17	4	1	19	0.458	19.754	0.3888	0.8387
EYS	ZIC1	25	13	0	38	2.114	33.216	1	0.042
PCDH15	USH2A	17	48	5	55	5.033	54.142	0.6066	0.4681
PCDH15	ZEB2	17	12	2	25	1.354	25.84	0.4032	0.7582
PCDH15	ZIC1	17	13	1	28	1.462	26.61	0.8018	0.4029
PCDH15	ZIK1	17	5	0	22	0.573	20.508	1	0.356
PCDH15	ZNF804B	17	20	4	29	2.217	32.012	0.1611	0.9009
PCDHA1	PCDHB8	10	10	1	18	0.678	18.314	0.5162	0.7494
PCDHA1	PIK3CA	10	15	1	23	1.003	22.596	0.6645	0.5904
PCDHA1	PTEN	10	20	3	24	1.322	26.896	0.1293	0.9339
PCDHA1	STON1	10	7	0	17	0.476	15.763	1	0.4351
PCDHA1	TAAR6	10	4	0	14	0.274	13.216	1	0.5751
PCDHA1	TAS2R16	10	4	0	14	0.274	13.216	1	0.5755
PCDHA1	TP53	10	114	8	108	6.342	110.355	0.2211	0.8081
PCDHA1	USH2A	10	48	3	52	2.993	51.316	0.6213	0.485
PCDHA1	ZEB2	10	12	2	18	0.807	20.029	0.1868	0.9198
PCDHA1	ZIC1	10	13	0	23	0.874	20.881	1	0.2478
PCDHA1	ZIK1	10	5	0	15	0.343	14.062	1	0.5239
PCDHA1	ZNF804B	10	20	0	30	1.323	26.894	1	0.1282
PCDHB8	PIK3CA	10	15	3	19	1.003	22.595	0.0641	0.9732
PCDHB8	PTEN	10	20	2	26	1.323	26.894	0.3918	0.7658
PCDHB8	STON1	10	7	1	15	0.477	15.761	0.3966	0.8456
PCDHB8	TAAR6	10	4	1	12	0.274	13.215	0.2497	0.9304
PCDHB8	TAS2R16	10	4	1	12	0.274	13.215	0.2499	0.9303
PCDHB8	TP53	10	114	6	112	6.345	110.349	0.7218	0.3194
PCDHB8	USH2A	10	48	3	52	2.992	51.318	0.6213	0.4849
PCDHB8	ZEB2	10	12	1	20	0.809	20.024	0.582	0.6845
PCDHB8	ZIC1	10	13	2	19	0.873	20.882	0.2121	0.9036
PCDHB8	ZIK1	10	5	1	13	0.343	14.061	0.3029	0.9039
PCDHB8	ZNF804B	10	20	1	28	1.325	26.892	0.7701	0.4486
PIK3CA	PTEN	15	20	2	31	1.963	30.546	0.6152	0.5488
MYH1	PTEN	16	20	0	36	2.094	31.27	1	0.0449
PIK3CA	TAAR6	15	4	0	19	0.406	17.883	1	0.4532
PIK3CA	TAS2R16	15	4	1	17	0.406	17.883	0.3511	0.8665
PIK3CA	TP53	15	114	7	115	9.497	108.977	0.9516	0.0589
PIK3CA	USH2A	15	48	2	59	4.454	53.325	0.9691	0.0591
PIK3CA	ZEB2	15	12	3	21	1.198	24.176	0.102	0.9519
PIK3CA	ZIC1	15	13	1	26	1.296	24.966	0.7602	0.4661
PIK3CA	ZIK1	15	5	1	18	0.507	18.665	0.4186	0.8213
PIK3CA	ZNF804B	15	20	1	33	1.965	30.542	0.8917	0.2508
PTEN	STON1	20	7	1	25	0.933	24.719	0.6409	0.6105
PTEN	TAAR6	20	4	0	24	0.537	22.559	1	0.3569
PTEN	TAS2R16	20	4	2	20	0.535	22.564	0.0869	0.9679
PTEN	TP53	20	114	16	102	12.635	107.639	0.0751	0.9338
PTEN	USH2A	20	48	8	52	5.894	55.384	0.1978	0.8408
PTEN	ZEB2	20	12	2	28	1.583	28.346	0.4891	0.678
PTEN	ZIC1	20	13	3	27	1.708	29.081	0.2328	0.8611
PTEN	ZIK1	20	5	0	25	0.668	23.28	1	0.3017
PTEN	ZNF804B	20	20	1	38	2.594	34.223	0.9495	0.1318
STON1	TAAR6	7	4	0	11	0.193	10.423	1	0.6632
STON1	TAS2R16	7	4	1	9	0.193	10.422	0.1816	0.9615
STON1	TP53	7	114	5	111	4.447	111.191	0.4968	0.557
STON1	USH2A	7	48	2	51	2.105	50.137	0.6778	0.454
STON1	ZEB2	7	12	0	19	0.57	17.546	1	0.3767
STON1	ZIC1	7	13	1	18	0.616	18.442	0.4828	0.7754
STON1	ZIK1	7	5	1	10	0.241	11.31	0.2218	0.946
STON1	ZNF804B	7	20	0	27	0.932	24.721	1	0.2145
TAAR6	TAS2R16	4	4	0	8	0.111	7.634	1	0.7654
TAAR6	TP53	4	114	3	112	2.545	112.043	0.5382	0.5349
TAAR6	USH2A	4	48	0	52	1.207	48.981	1	0.0962
TAAR6	ZEB2	4	12	1	14	0.328	15.08	0.2923	0.9057
TAAR6	ZIC1	4	13	1	15	0.353	16.015	0.312	0.8935
TAAR6	ZIK1	4	5	0	9	0.139	8.562	1	0.7295
TAAR6	ZNF804B	4	20	0	24	0.535	22.564	1	0.3578
TAS2R16	TP53	4	114	2	114	2.545	112.043	0.8625	0.1963
TAS2R16	USH2A	4	48	1	50	1.207	48.981	0.7667	0.4114
TAS2R16	ZEB2	4	12	0	16	0.328	15.08	1	0.5225
TAS2R16	ZIC1	4	13	0	17	0.354	16.013	1	0.4981
TAS2R16	ZIK1	4	5	0	9	0.139	8.564	1	0.7301
TAS2R16	ZNF804B	4	20	1	22	0.536	22.563	0.4412	0.7947
TP53	USH2A	114	48	30	102	29.932	100.807	0.5622	0.4499
TP53	ZEB2	114	12	7	112	7.605	109.799	0.758	0.2762
COL11A1	ZIC1	24	13	0	37	2.035	32.385	1	0.0476
TP53	ZIK1	114	5	4	111	3.179	111.758	0.3989	0.6596
TP53	ZNF804B	114	20	11	112	12.636	107.638	0.8537	0.1634
USH2A	ZEB2	48	12	2	56	3.581	52.111	0.9216	0.1366
USH2A	ZIC1	48	13	4	53	3.87	52.521	0.5777	0.5117
USH2A	ZIK1	48	5	3	47	1.507	49.366	0.1613	0.898
USH2A	ZNF804B	48	20	6	56	5.896	55.38	0.572	0.4941
ZEB2	ZIC1	12	13	0	25	1.042	22.514	1	0.1962
ZEB2	ZIK1	12	5	0	17	0.408	15.903	1	0.4691
ZEB2	ZNF804B	12	20	0	32	1.581	28.349	1	0.0909
ZIC1	ZIK1	13	5	1	16	0.441	16.823	0.374	0.8557
ZIC1	ZNF804B	13	20	2	29	1.711	29.077	0.5345	0.6338
ZIK1	ZNF804B	5	20	1	23	0.667	23.283	0.517	0.733
