# Supplementary material for: Whole Exome Sequencing Identifies Frequent Somatic Mutations in Cell-Cell Adhesion Genes in Chinese Patients with Lung Squamous Cell Carcinoma
Source: Sci Rep. 2015 Oct 27;5:14237. doi: 10.1038/srep14237 (PMC4621504; doi:10.1038/srep14237)
Supplement: Supplementary Data file 10 [file srep14237-s11.xls]

## Sheet: Sheet1
Chr	Start	End	Info
chr8	101321670	120187132	sample=601LC;normalizedNormalCount=0.00353971544385;normalizedTumorCount=0.0045030886895;log2NormalizedCopyRatio=0.347281504854
chr8	6900352	139449248	sample=523LC;normalizedNormalCount=0.0269244075723;normalizedTumorCount=0.0383130344186;log2NormalizedCopyRatio=0.508920691759
chr8	109865530	126517389	sample=30LC;normalizedNormalCount=0.00438338294034;normalizedTumorCount=0.00714276415492;log2NormalizedCopyRatio=0.7044377653
chr8	110656189	120187138	sample=343LC;normalizedNormalCount=0.00130216595069;normalizedTumorCount=0.00195605933878;log2NormalizedCopyRatio=0.587036816155
chr8	71732406	139278839	sample=699LC;normalizedNormalCount=0.0138997617539;normalizedTumorCount=0.0204605136599;log2NormalizedCopyRatio=0.557782209371
chr8	110656187	120839399	sample=39LC;normalizedNormalCount=0.0019639128721;normalizedTumorCount=0.00251776365236;log2NormalizedCopyRatio=0.358411933955
chr8	49806363	114036038	sample=935LC;normalizedNormalCount=0.0129861976762;normalizedTumorCount=0.0155675985786;log2NormalizedCopyRatio=0.261567339434
chr8	114057191	120828037	sample=935LC;normalizedNormalCount=0.00108452954145;normalizedTumorCount=0.00155656205464;log2NormalizedCopyRatio=0.52129374207
chr8	114057333	135682777	sample=133LC;normalizedNormalCount=0.00478429436491;normalizedTumorCount=0.00828084916703;log2NormalizedCopyRatio=0.791472560296
chr8	109557270	139232573	sample=127LC;normalizedNormalCount=0.00549508855635;normalizedTumorCount=0.00879257521526;log2NormalizedCopyRatio=0.678143040122
chr8	114057208	144311452	sample=341LC;normalizedNormalCount=0.00619238880491;normalizedTumorCount=0.0102879756027;log2NormalizedCopyRatio=0.732391163799
chr8	107765566	144478833	sample=821LC;normalizedNormalCount=0.00784375122397;normalizedTumorCount=0.0136110283416;log2NormalizedCopyRatio=0.795160385398
chr8	49993821	139278842	sample=814LC;normalizedNormalCount=0.0172199643838;normalizedTumorCount=0.0208420387947;log2NormalizedCopyRatio=0.27541425198
chr8	39561187	130833440	sample=757LC;normalizedNormalCount=0.016610717264;normalizedTumorCount=0.0253534964725;log2NormalizedCopyRatio=0.610070350049
chr8	99189979	139232551	sample=545LC;normalizedNormalCount=0.00870274516795;normalizedTumorCount=0.0110727791052;log2NormalizedCopyRatio=0.347474905594
chr8	110200796	120187128	sample=438LC;normalizedNormalCount=0.00161075946127;normalizedTumorCount=0.00227188802855;log2NormalizedCopyRatio=0.496150663574
chr8	88955150	114036026	sample=623LC;normalizedNormalCount=0.00617858287847;normalizedTumorCount=0.010895617273;log2NormalizedCopyRatio=0.818400048013
chr8	114057190	136726383	sample=623LC;normalizedNormalCount=0.00508691878443;normalizedTumorCount=0.0109016968308;log2NormalizedCopyRatio=1.0996887395
chr8	88954083	139324266	sample=474LC;normalizedNormalCount=0.0110492823046;normalizedTumorCount=0.0172863110687;log2NormalizedCopyRatio=0.645677364188
Chr: chromosome identifier. Start: the start position. End: the end position. Info: information about CNV in the region. * Note: Column "Info" normalizedNormalCount: The number of reads mapped to the region divided by total number of mapped reads in germline genome. normalizedTumorCount: The number of reads mapped to the region divided by total number of mapped reads in tumor genome. log2Normaliz…
