# Supplementary material for: Whole Exome Sequencing Identifies Frequent Somatic Mutations in Cell-Cell Adhesion Genes in Chinese Patients with Lung Squamous Cell Carcinoma
Source: Sci Rep. 2015 Oct 27;5:14237. doi: 10.1038/srep14237 (PMC4621504; doi:10.1038/srep14237)
Supplement: Supplementary Data file 11 [file srep14237-s12.xls]

## Sheet: sheet 1
Druggable Sample	Gene	AAChange	Drug	Mutation Accessor Functional Impact
1250N-VS-1250LC	RET	NM_020630:c.C591G:p.C197W	Vandetanib	medium
1797-1N-VS-1797-1LC	BRCA2(NM_000059:exon15:c.7436-1G>A)		veliparib	medium
11N-VS-11LC	ALK	NM_004304:c.G2635T:p.G879C	TAE684	medium
124N-VS-124LC	POLA2	NM_002689:c.G1549C:p.D517H	Dacarbazine	medium
127N-VS-127LC	CYP11A1	NM_000781:c.C1153A:p.L385I	Aminoglutethimide	medium
130N-VS-130LC	PSMD1	NM_001191037:c.A1358G:p.H453R	Bortezomib	medium
130N-VS-130LC	CCR4	NM_005508:c.C160A:p.L54M	mogamulizumab	medium
130N-VS-130LC	PIK3CA	NM_006218:c.A3062G:p.Y1021C	Temsirolimus	medium
137N-VS-137LC	DNMT1	NM_001379:c.G1641C:p.E547D	Decitabine	medium
144N-VS-144LC	CYP17A1	NM_000102:c.G182A:p.G61D	Progesterone	medium
144N-VS-144LC	CDK2	NM_052827:c.C725T:p.S242L	Flavopirido	medium
144N-VS-144LC	FCER2(NM_002002:exon3:c.22+1G>T)		lumiliximab	high
145N-VS-145LC	JAK1	NM_002227:c.T387A:p.H129Q	Ruxolitinib Phosphate	medium
145N-VS-145LC	DNMT1	NM_001379:c.A2273T:p.E758V	Decitabine	medium
145N-VS-145LC	CTLA4	NM_001037631:c.G312T:p.T104T	Ipilimumab	medium
159N-VS-159LC	NCOA1	NM_003743:c.G3164T:p.R1055L	Genistein	medium
159N-VS-159LC	MAN2A1	NM_002372:c.A1301C:p.E434A	Swainsonine	medium
160N-VS-160LC	DNMT1	NM_001379:c.G2572A:p.D858N	Decitabine	medium
160N-VS-160LC	FLT4	NM_002020:c.C272A:p.P91H	tivozanib	medium
170N-VS-170LC	ITGAV	NM_001145000:c.A1073G:p.Y358C	DI-17E6	medium
185N-VS-185LC	LCK	NM_001042771:c.C1397T:p.P466L	Dasatinib	medium
185N-VS-185LC	RRM2	NM_001034:c.C325A:p.L109I	Gallium nitrate	medium
185N-VS-185LC	SLC2A2	NM_000340:c.C305G:p.S102C	Streptozocin	high
185N-VS-185LC	ESR1	NM_000125:c.C1006A:p.P336T	Toremifene	medium
188N-VS-188LC	CDH5	NM_001795:c.C352A:p.L118I	Lenalidomide	medium
196N-VS-196LC	KDR	NM_002253:c.G2074C:p.G692R	Vandetanib	high
209N-VS-209LC	FCGR2B	NM_001190828:c.G228T:p.Q76H	Trastuzumab	medium
214N-VS-214LC	ALK	NM_004304:c.G2639C:p.G880A	TAE684	medium
214N-VS-214LC	ANGPT1	NM_001146:c.A1033G:p.K345E	AMG-386	medium
225N-VS-225LC	PRKCG	NM_002739:c.G1509A:p.K503K	midostaurin	medium
257N-VS-257LC	DPYD	NM_000110:c.A2018T:p.H673L	5-Fluorouracil	high
257N-VS-257LC	GABRB3	NM_001191320:c.G530T:p.W177L	Triptorelin	high
257N-VS-257LC	IGF1R	NM_000875:c.G1217T:p.R406L	linsitinib	medium
257N-VS-257LC	MAP2	NM_002374:c.G4324C:p.E1442Q	Estramustine	medium
257N-VS-257LC	MAP2	NM_001039538:c.C525A:p.T175T	Estramustine	medium
27N-VS-27LC	CYP11A1	NM_000781:c.C652G:p.R218G	Aminoglutethimide	medium
281N-VS-281LC	KIT	NM_000222:c.G585T:p.V195V	tivozanib	medium
281N-VS-281LC	TUBE1	NM_016262:c.A359G:p.Y120C	Vinblastine	medium
292N-VS-292LC	HRH2	NM_022304:c.G685A:p.E229K	histamine dihydrochloride	medium
298N-VS-298LC	SLAMF7	NM_021181:c.G100A:p.G34S	elotuzumab	medium
298N-VS-298LC	TUBA1C	NM_032704:c.A308G:p.Y103C	Epothilone D	high
298N-VS-298LC	GABRB3	NM_001191320:c.G1035T:p.R345S	Triptorelin	medium
301N-VS-301LC	TRPM2	NM_003307:c.C3274G:p.L1092V	custirsen	medium
30N-VS-30LC	ESRRG;ESRRG	NM_001438:c.G1132T:p.D378Y	Diethylstilbestrol	high
313N-VS-313LC	TGFB2	NM_003238:c.T1099A:p.Y367N	Trebedersen	medium
313N-VS-313LC	EDNRB	NM_001122659:c.C883A:p.L295I	Darusentan	medium
313N-VS-313LC	CD33	NM_001082618:c.C122A:p.A41D	Gemtuzumab ozogamicin	medium
315N-VS-315LC	HSP90AA1	NM_005348:c.T1441G:p.C481G	tanespimycin	medium
315N-VS-315LC	PIK3CA	NM_006218:c.A2507G:p.Y836C	Temsirolimus	high
315N-VS-315LC	AHR	NM_001621:c.C1262T:p.P421L	Leflunomide	medium
341N-VS-341LC	MAP2	NM_031845:c.A1010C:p.Q337P	Estramustine	medium
361N-VS-361LC	POLE	NM_006231:c.G2862T:p.K954N	Cladribine	high
371N-VS-371LC	FCGR2A	NM_001136219:c.A544T:p.S182C	Trastuzumab	medium
371N-VS-371LC	NR3C2	NM_001166104:c.C2305A:p.L769I	Progesterone	medium
375N-VS-375LC	SLC2A2	NM_000340:c.A695C:p.Q232P	Streptozocin	high
394N-VS-394LC	IGF1R	NM_000875:c.C4009T:p.R1337C	linsitinib	medium
408N-VS-408LC	PSMD1	NM_001191037:c.C2740G:p.P914A	Bortezomib	medium
433N-VS-433LC	ITGAV	NM_001145000:c.T2018C:p.V673A	DI-17E6	medium
451N-VS-451LC	LTA4H	NM_000895:c.C1364A:p.P455H	Bestatin	high
474N-VS-474LC	POLE	NM_006231:c.A1589T:p.D530V	Cladribine	medium
504N-VS-504LC	BGLAP,PMF1-BGLAP	NM_199173:c.G193C:p.D65H	Gallium nitrate	medium
504N-VS-504LC	BRAF	NM_004333:c.T1454C:p.L485S	Vemurafenib	medium
520N-VS-520LC	ADA	NM_000022:c.A200G:p.Y67C	Purine Riboside	medium
520N-VS-520LC	CDK9	NM_001261:c.G172A:p.G58R	Flavopirido	medium
523N-VS-523LC	SLC25A5	NM_001152:c.G419A:p.R140H	Clodronate	medium
534N-VS-534LC	PIK3CA	NM_006218:c.A1634G:p.E545G	Temsirolimus	medium
538N-VS-538LC	SLC2A2;SLC2A2	NM_000340:c.G497T:p.G166V	Streptozocin	high
545N-VS-545LC	FGFR2	NM_001144914:c.T808C:p.C270R	Thalidomide	medium
545N-VS-545LC	DNMT1	NM_001379:c.A1331G:p.D444G	Decitabine	medium
553N-VS-553LC	POLE	NM_006231:c.C1657T:p.R553C	Cladribine	high
601N-VS-601LC	MTOR	NM_004958:c.G6053C:p.R2018P	Temsirolimus	high
601N-VS-601LC	DRD2	NM_000795:c.T376G:p.C126G	Thiethylperazine	high
601N-VS-601LC	NR3C2	NM_000901:c.G1808T:p.C603F	Progesterone	high
601N-VS-601LC	GSN	NM_000177:c.G1182C:p.K394N	Latrunculin A	medium
611N-VS-611LC	GABRB3	NM_001191320:c.C1043T:p.S348L	Triptorelin	medium
67N-VS-67LC	EDNRB	NM_001122659:c.G1123C:p.A375P	Darusentan	medium
67N-VS-67LC	ATP6V1B2	NM_001693:c.C1168T:p.P390S	Gallium nitrate	high
699N-VS-699LC	JAK1	NM_002227:c.C322T:p.R108W	Ruxolitinib Phosphate	medium
700N-VS-700LC	GABRB3	NM_001191320:c.C179T:p.P60L	Triptorelin	medium
814N-VS-814LC	CAD	NM_004341:c.C3377T:p.S1126F	N-(Phosphonacetyl)-L-Aspartic Acid	high
814N-VS-814LC	TLR8	NM_138636:c.G516C:p.L172F	Imiquimod	high
856N-VS-856LC	DRD2	NM_000795:c.C342G:p.D114E	Thiethylperazine	high
863N-VS-863LC	ABCB1	NM_000927:c.G608T:p.G203V	Arsenic trioxide	high
882N-VS-882LC	RAC1	NM_006908:c.T62A:p.I21N	plitidepsin	medium
896N-VS-896LC	EDNRB	NM_001122659:c.G182T:p.S61I	Darusentan	medium
909N-VS-909LC	EGFR	NM_005228:c.T2573G:p.L858R	zalutumumab	medium
935N-VS-935LC	GABRB3	NM_001191320:c.C65A:p.T22K	Triptorelin	medium
935N-VS-935LC	PRLR	NM_001204314:c.A620G:p.E207G	Fluoxymesterone	medium
94N-VS-94LC	GNRHR	NM_000406:c.C371A:p.S124Y	Leuprolide	medium
96N-VS-96LC	DPYD	NM_000110:c.T1583G:p.I528S	5-Fluorouracil	medium
96N-VS-96LC	EDNRB	NM_001122659:c.G430A:p.A144T	Darusentan	high
96N-VS-96LC	ABCB1	NM_000927:c.C2169A:p.G723G	Arsenic trioxide	medium
